# Supplementary material for: Spontaneous Behaviors of Post-Orchiectomy Pain in Horses Regardless of the Effects of Time of Day, Anesthesia, and Analgesia
Source: Animals (Basel). 2021 May 31;11(6):1629. doi: 10.3390/ani11061629 (PMC8230028; doi:10.3390/ani11061629)
Supplement: Supplementary file 1 [file animals-11-01629-s001.zip]

Archive with 8 entries (8 files):
- DatasetSpontaneousBehaviorsHorseTrindade 30.03.21.xlsx
- Figure1_final.tif
- Figure2_final.tif
- Figure3_final.tif
- Figure4_final.tif
- Figure5_final.tif
- Table S1 25.05.21.pdf
- Table S2 25.05.21.pdf
