# Supplementary material for: Spontaneous Behaviors of Post-Orchiectomy Pain in Horses Regardless of the Effects of Time of Day, Anesthesia, and Analgesia
Source: Animals (Basel). 2021 May 31;11(6):1629. doi: 10.3390/ani11061629 (PMC8230028; doi:10.3390/ani11061629)
Supplement: Supplementary file 1 [file animals-11-01629-s001.zip › DatasetSpontaneousBehaviorsHorseTrindade 30.03.21.xlsx]

## Sheet: DeltaDataset
Groups	Horses	Sex	Moments.Delta	Walk	Eat	Rest.Standing.Still	Look.Out.The.Window	Smell	Sternal.Decubitus	Lateral.Decubitus	Try.To.Lie.Down	Drink	Stay.At.The.Back.Of.The.Stall	Stare.At.The.Side.Of.The.Stall	Look.At.The.Bottom.Of.The.Stall	Expose.The.Penis	Rest.Pelvic.Limb	Raise.Tail	Masticatory.Movements	Head.Below.Withers	Kick	Retract.Pelvic.Limb	Paw	Retract.And.Extend.Pelvic.Limb	Shake	Swing.Tail	Defecate	Urinate	Scratch	Look.At.The.Wound	Lower.Head	Vertical.Movement.Of.The.Head	Yawn	Movements.With.The.Tongue	Roll	Flehmen	Stretch.The.Body
GA	Horse14	Male	1h	-5	-14	0	-5	0	0	0	0	0	0	0	0	0	3	0	0	0	0	0	0	0	-1	0	1	0	-4	0	0	0	0	0	0	0	0
GA	Horse14	Male	2h	1	-5	0	6	0	0	0	0	0	0	0	0	0	12	0	0	0	3	0	0	0	0	0	1	0	-5	0	0	0	0	0	0	0	0
GA	Horse14	Male	4h	-6	27	0	-21	0	0	0	0	0	0	0	0	0	-6	0	0	0	3	-1	0	0	1	0	1	1	0	0	0	0	0	0	0	0	0
GA	Horse14	Male	6h	1	-9	0	8	0	0	0	0	-1	0	0	0	0	9	0	0	0	2	0	0	0	1	0	0	0	1	0	0	0	0	0	0	0	0
GA	Horse14	Male	8h	-7	12	3	0	0	0	0	0	0	3	3	0	0	10	0	0	0	0	0	0	0	0	0	-1	1	1	0	0	0	0	0	0	0	0
GA	Horse14	Male	12h	0	6	-20	5	0	0	0	0	-1	1	1	0	0	-11	0	0	0	0	-2	0	-2	0	0	1	0	0	0	0	0	0	0	0	0	0
GA	Horse14	Male	21h	-2	9	0	7	-1	0	0	0	0	0	0	0	0	1	0	0	0	0	0	0	0	1	0	-2	0	2	0	0	0	0	0	0	0	0
GA	Horse14	Male	24h	0	-22	0	22	0	0	0	0	0	0	0	0	0	5	0	0	0	0	0	0	0	-1	0	1	0	-1	0	0	0	0	0	0	0	0
GA	Horse16	Female	1h	0	34	0	-54	0	0	0	0	0	0	0	0	0	-42	0	0	0	3	0	-7	0	0	-1	0	0	-2	0	0	0	-1	0	0	0	0
GA	Horse16	Female	2h	6	30	0	-43	3	0	0	0	0	0	0	0	0	-40	0	0	0	-3	0	-9	0	0	-2	1	1	-3	0	0	0	0	0	0	0	0
GA	Horse16	Female	4h	10	41	-29	-18	-1	0	0	0	0	-2	-2	0	0	-37	0	0	-4	-7	0	-4	0	6	-9	1	-1	1	-2	0	0	0	0	0	0	0
GA	Horse16	Female	6h	10	29	-13	-26	0	0	0	0	0	0	0	0	0	-39	0	0	5	-7	0	-8	0	-2	-16	1	1	-4	-2	0	0	0	0	0	0	0
GA	Horse16	Female	8h	-2	-13	10	-8	-1	0	0	0	0	-1	0	-4	-3	11	0	0	9	1	1	0	0	2	0	0	0	0	0	0	0	0	0	0	0	0
GA	Horse16	Female	12h	-4	-12	21	-12	0	0	0	0	0	0	0	0	0	18	0	0	15	0	0	-1	0	1	0	1	0	6	5	0	0	0	0	0	0	1
GA	Horse16	Female	21h	5	8	-17	9	0	0	0	0	0	0	0	0	0	-17	0	0	-13	0	0	0	0	0	1	0	0	0	0	0	0	0	0	0	0	0
GA	Horse16	Female	24h	4	53	0	-54	0	0	0	0	1	0	0	0	0	-43	0	0	0	-2	0	-7	0	0	2	2	1	-5	0	0	0	-1	0	0	0	0
GA	Horse19	Female	1h	1	3	0	-27	0	0	0	0	0	0	0	0	0	-10	0	0	0	0	0	0	0	2	0	0	1	-3	0	0	0	0	0	0	0	0
GA	Horse19	Female	2h	0	-32	0	-3	-1	0	0	0	-1	0	0	0	0	0	0	0	0	0	0	0	0	4	-1	0	0	-5	0	0	0	0	0	0	0	0
GA	Horse19	Female	4h	2	19	4	-21	0	0	0	0	1	0	0	0	0	8	0	0	0	0	0	0	0	0	0	0	-1	-1	0	0	0	0	0	0	0	0
GA	Horse19	Female	6h	4	-5	4	3	0	0	0	0	0	1	0	0	0	4	1	0	1	0	0	0	0	1	0	0	0	-2	0	0	0	0	0	0	0	0
GA	Horse19	Female	8h	-1	-23	0	4	0	0	0	0	0	0	0	0	0	7	0	0	0	0	0	0	0	0	0	0	0	-1	0	0	0	0	0	0	0	0
GA	Horse19	Female	12h	0	20	-20	2	0	0	0	0	0	0	0	0	0	10	0	0	-3	0	0	0	-1	-2	0	-1	0	1	0	0	0	0	0	0	0	0
GA	Horse19	Female	21h	1	3	-23	-15	0	0	0	0	0	0	0	0	0	1	0	0	0	0	0	0	0	0	0	0	0	8	0	0	0	0	0	0	0	0
GA	Horse19	Female	24h	0	3	0	-3	0	0	0	0	1	0	0	0	0	-4	0	0	0	0	0	0	0	1	0	0	0	1	0	0	0	0	0	0	0	0
GA	Horse20	Male	1h	1	18	0	-45	0	0	0	0	0	0	0	0	0	-12	0	0	0	0	0	0	0	0	0	-1	1	-1	0	0	0	0	0	0	0	0
GA	Horse20	Male	2h	-2	13	1	-24	-2	0	0	0	0	0	0	0	0	-1	0	0	0	0	0	0	0	0	0	0	-1	-2	0	0	0	0	0	0	0	0
GA	Horse20	Male	4h	2	-22	8	32	0	0	0	0	0	0	0	0	-1	15	0	0	0	0	0	0	0	1	0	1	-1	0	0	0	0	2	0	0	0	0
GA	Horse20	Male	6h	0	-9	9	-5	1	0	0	0	0	0	0	1	1	10	0	0	0	0	0	0	0	1	0	1	0	1	0	0	0	0	0	0	0	0
GA	Horse20	Male	8h	6	11	-19	9	0	0	0	0	0	0	0	0	0	-10	0	0	0	0	0	0	0	-2	0	0	0	-5	0	0	0	0	0	0	0	0
GA	Horse20	Male	12h	-2	2	-2	1	0	0	0	0	0	0	0	-43	0	12	0	0	0	0	1	0	0	0	0	0	0	-1	0	0	0	0	0	0	0	0
GA	Horse20	Male	21h	3	7	4	-9	0	0	0	0	0	0	0	0	0	12	0	0	0	0	0	0	0	2	0	-1	1	-2	0	0	0	0	0	0	0	0
GA	Horse20	Male	24h	6	14	0	-21	0	0	0	0	0	0	1	0	0	-12	0	0	0	0	0	0	0	0	0	-1	0	-1	0	0	0	0	0	0	0	0
GA	Horse21	Female	1h	-2	-10	-2	-15	-1	0	0	0	0	0	0	0	0	-12	0	0	0	0	0	0	0	-1	0	-1	0	0	0	0	0	0	0	0	0	0
GA	Horse21	Female	2h	0	38	-15	-13	0	0	0	0	1	0	0	0	0	-12	0	0	-1	0	0	0	0	-1	0	0	0	-2	0	0	0	0	0	0	0	0
GA	Horse21	Female	4h	0	-1	6	4	0	0	0	0	1	0	0	0	0	14	0	0	1	-1	0	0	0	5	0	0	-1	0	0	0	0	0	0	0	0	0
GA	Horse21	Female	6h	0	28	-5	-23	-1	0	0	0	1	0	0	0	0	-14	0	0	-1	0	0	0	0	2	0	0	0	0	0	0	0	0	0	0	0	0
GA	Horse21	Female	8h	-4	-17	4	17	-1	0	0	0	1	0	0	-1	0	4	0	0	1	0	0	-5	0	0	0	-1	-1	-1	0	0	0	0	0	0	0	0
GA	Horse21	Female	12h	2	-8	-6	12	0	0	0	0	0	0	1	1	0	-1	0	0	-1	0	0	0	-1	1	0	0	0	0	0	0	0	0	0	0	0	0
GA	Horse21	Female	21h	-2	-12	27	-11	-1	0	0	0	0	0	0	0	0	47	0	0	10	0	0	0	0	4	0	0	1	-1	0	0	0	5	0	0	0	0
GA	Horse21	Female	24h	-1	17	-2	-12	-1	0	0	0	-1	0	0	0	0	-11	0	0	0	0	0	0	0	-1	0	0	0	0	0	0	0	0	0	0	0	0
GA	Horse3	Male	1h	0	-11	0	1	0	0	0	0	-1	0	0	0	0	0	0	0	0	0	0	0	0	-1	0	2	-1	1	0	0	0	0	0	0	0	0
GA	Horse3	Male	2h	0	8	0	-22	0	0	0	0	0	0	0	0	0	-8	0	0	0	0	0	0	0	0	0	1	1	0	0	0	0	0	0	0	0	0
GA	Horse3	Male	4h	1	16	0	-2	0	0	0	0	1	0	0	0	0	9	1	0	0	0	0	0	0	0	0	0	0	0	0	0	0	0	0	0	0	0
GA	Horse3	Male	6h	5	-18	0	19	1	0	0	0	0	4	0	0	0	0	3	0	0	0	0	0	0	1	0	1	0	4	0	0	0	0	0	0	0	0
GA	Horse3	Male	8h	0	9	0	4	0	0	0	0	0	1	0	0	2	4	0	0	0	0	0	0	0	0	0	0	0	0	0	0	0	0	0	0	0	0
GA	Horse3	Male	12h	0	6	-13	-3	0	0	0	0	1	0	0	0	2	-13	2	0	0	0	0	0	0	0	0	0	0	1	0	0	0	0	0	0	0	0
GA	Horse3	Male	21h	0	20	27	-33	0	0	0	0	0	0	0	0	0	-7	0	0	-1	0	0	0	0	0	0	0	0	-1	0	0	0	-5	0	0	0	0
GA	Horse3	Male	24h	2	-45	1	45	0	0	0	0	-1	0	0	0	0	4	0	0	0	0	0	0	0	-1	0	0	-1	2	0	0	0	0	0	0	0	0
GAA	Horse12	Male	1h	0	29	0	-54	0	0	0	0	0	0	0	0	0	-41	0	0	0	0	0	0	0	0	0	-2	0	0	0	0	0	0	0	0	0	0
GAA	Horse12	Male	2h	0	-10	0	-21	0	0	0	0	0	0	0	0	0	-15	0	0	0	0	0	0	0	0	0	-1	0	0	0	0	0	0	0	0	0	0
GAA	Horse12	Male	4h	9	-10	0	9	1	0	0	0	0	0	0	0	0	-17	0	0	0	0	0	0	0	0	0	0	0	1	0	0	0	0	0	0	0	0
GAA	Horse12	Male	6h	1	21	0	-12	0	0	0	0	0	0	0	0	0	-17	0	0	0	1	0	0	1	1	0	2	0	0	0	0	0	0	0	0	0	0
GAA	Horse12	Male	8h	2	10	0	-24	0	0	0	0	0	0	0	0	0	-14	0	0	0	0	0	0	0	0	0	3	0	-2	0	0	0	0	0	0	0	0
GAA	Horse12	Male	12h	2	14	-32	15	0	0	0	0	1	0	0	0	0	-19	0	0	-23	0	0	0	-6	0	0	0	1	-1	0	0	0	0	0	0	0	0
GAA	Horse12	Male	21h	1	-1	10	-8	-3	0	0	0	-1	-1	0	0	0	27	0	0	4	0	0	0	0	-5	0	-1	1	-1	0	0	0	0	0	0	0	0
GAA	Horse12	Male	24h	2	-3	0	-11	0	0	0	0	0	0	0	0	0	-20	0	0	0	0	0	0	0	1	0	-1	1	1	0	0	0	0	0	0	0	0
GAA	Horse18	Female	1h	-1	4	-33	-7	0	0	0	0	0	0	0	0	0	-33	0	0	-12	0	0	0	-1	-4	0	0	0	-3	0	0	0	0	0	0	0	0
GAA	Horse18	Female	2h	-1	35	-32	-12	0	0	0	0	-1	0	0	0	0	-33	0	0	-9	0	0	0	0	-3	0	-1	0	-2	0	0	0	-4	0	0	0	0
GAA	Horse18	Female	4h	1	0	-16	18	0	0	0	0	0	0	0	0	0	-13	0	0	-8	0	0	0	0	1	0	-1	0	2	0	0	0	-3	0	0	0	0
GAA	Horse18	Female	6h	2	19	-8	-8	-1	0	0	0	1	0	0	3	0	-16	0	0	-4	0	0	0	0	-3	0	-1	1	1	0	0	0	0	0	0	0	0
GAA	Horse18	Female	8h	3	-5	-3	4	-1	0	0	0	1	0	0	0	0	-1	0	0	-1	0	0	0	0	1	3	0	0	0	0	0	0	0	0	0	0	0
GAA	Horse18	Female	12h	1	12	-22	3	0	0	0	0	0	0	0	0	0	-25	0	0	-38	0	0	0	-6	1	-3	1	0	-3	0	0	0	0	0	0	0	0
GAA	Horse18	Female	21h	1	-3	6	0	-1	0	0	0	0	0	0	0	0	1	0	0	2	0	0	0	0	1	0	1	-1	5	0	0	0	6	0	0	0	0
GAA	Horse18	Female	24h	9	-6	-25	24	0	0	0	0	0	0	0	0	0	-21	0	0	-11	0	0	0	-1	-4	0	2	1	1	0	0	0	0	0	0	0	0
GAA	Horse2	Female	1h	0	-41	0	-19	0	0	0	0	0	0	0	0	0	0	0	0	0	0	0	0	0	0	0	-1	0	-2	0	0	0	0	0	0	0	0
GAA	Horse2	Female	2h	0	-8	0	-4	0	0	0	0	-1	0	0	0	0	0	0	0	0	0	0	0	0	0	0	0	0	-2	0	0	0	0	0	0	0	0
GAA	Horse2	Female	4h	1	49	-1	-48	0	0	0	0	0	0	0	0	0	-1	0	0	-1	-2	0	0	0	-1	0	0	-1	-2	0	0	0	0	0	0	0	0
GAA	Horse2	Female	6h	0	20	-31	10	2	0	0	0	1	0	0	0	0	-30	0	0	-5	0	0	-1	0	-1	-1	0	0	-1	0	0	0	0	0	0	0	0
GAA	Horse2	Female	8h	0	-2	0	1	0	0	0	0	0	0	0	0	0	0	0	0	0	0	0	0	0	0	0	1	0	0	0	0	0	0	0	0	0	0
GAA	Horse2	Female	12h	0	-44	41	0	0	0	0	0	-1	0	0	0	0	41	0	0	28	0	0	0	0	0	0	0	0	7	0	0	0	0	0	0	0	0
GAA	Horse2	Female	21h	0	22	17	-29	-1	0	0	0	1	0	0	0	0	14	15	0	-5	0	0	0	0	1	0	1	0	2	0	0	0	0	0	0	0	0
GAA	Horse2	Female	24h	0	-24	1	12	0	0	0	0	0	0	0	0	0	1	0	0	0	0	0	0	0	0	0	0	1	-2	0	0	0	0	0	0	0	0
GAA	Horse23	Male	1h	0	-9	0	-14	0	0	0	0	1	0	0	0	0	-23	0	0	0	0	0	6	0	9	0	-1	0	1	0	0	0	0	0	0	0	0
GAA	Horse23	Male	2h	5	-24	11	5	3	0	0	0	-1	2	2	8	0	5	0	0	0	0	0	0	0	5	0	0	0	0	0	0	0	4	0	0	0	0
GAA	Horse23	Male	4h	-2	2	3	-5	-1	0	0	0	0	0	2	0	0	18	0	0	0	0	0	0	0	4	0	-1	1	0	0	0	0	0	0	0	0	0
GAA	Horse23	Male	6h	1	8	1	-18	0	0	0	0	0	0	0	0	0	-11	0	0	0	0	0	0	0	1	0	0	-1	0	0	0	0	0	0	0	0	0
GAA	Horse23	Male	8h	-1	5	0	6	1	0	0	0	0	0	0	0	0	6	0	0	0	0	0	-1	0	-3	0	-3	0	0	0	0	0	0	0	0	0	0
GAA	Horse23	Male	12h	0	-11	-5	9	1	0	0	0	0	0	0	0	-2	-6	0	0	2	0	0	-1	1	0	0	1	0	1	0	0	0	0	0	0	0	0
GAA	Horse23	Male	21h	3	2	23	-26	-2	0	0	0	0	1	0	6	0	-4	0	0	2	0	0	-2	0	3	0	0	0	-1	0	0	0	5	0	0	0	0
GAA	Horse23	Male	24h	10	-32	1	20	0	0	0	0	0	1	0	1	0	-14	0	0	0	0	0	4	0	7	0	0	0	2	0	0	0	0	0	0	0	0
GAA	Horse5	Male	1h	-1	-7	0	-21	-1	0	0	0	0	0	0	0	1	-13	0	0	0	0	0	0	0	-6	0	-1	1	1	0	0	0	0	0	0	0	0
GAA	Horse5	Male	2h	5	0	-2	-16	4	0	0	0	-1	-1	-1	0	0	-11	0	0	0	0	0	0	0	0	0	0	2	0	0	0	0	0	0	0	0	0
GAA	Horse5	Male	4h	6	-4	-22	18	-1	0	0	0	0	0	0	0	-1	-17	0	0	0	0	0	0	0	1	0	-1	-1	-2	0	0	0	0	0	0	0	0
GAA	Horse5	Male	6h	8	-13	-6	4	1	0	0	0	1	0	0	-2	-2	-10	0	0	0	0	0	0	0	2	0	0	0	7	0	0	0	0	0	0	0	0
GAA	Horse5	Male	8h	2	25	6	-5	1	0	0	0	1	-2	0	-1	0	5	0	0	2	-9	0	-9	0	-29	0	0	0	-6	0	0	0	-9	0	0	0	0
GAA	Horse5	Male	12h	1	-9	6	1	1	0	0	0	0	0	15	0	-3	4	0	0	2	1	0	0	0	3	0	0	1	1	0	0	0	-8	0	0	0	0
GAA	Horse5	Male	21h	1	1	2	9	1	0	0	0	1	0	0	1	1	1	0	0	0	-1	0	0	0	-6	-2	0	0	0	0	0	0	0	0	0	0	0
GAA	Horse5	Male	24h	3	0	9	-12	0	0	0	0	2	0	2	3	0	-8	0	0	1	0	0	0	0	0	0	-1	1	4	0	0	0	0	0	0	0	0
GAA	Horse6	Male	1h	0	9	-6	-32	0	0	0	0	0	0	0	0	0	0	0	0	-6	0	0	0	0	0	0	0	0	0	0	0	0	-3	0	0	0	0
GAA	Horse6	Male	2h	1	-16	0	0	2	0	0	0	-1	0	0	1	-8	0	0	0	0	1	0	0	0	0	0	2	0	-2	0	0	0	0	0	0	0	0
GAA	Horse6	Male	4h	5	15	-19	-3	0	0	0	0	-1	0	0	0	-1	-19	0	0	-15	0	0	0	0	0	0	-2	0	-1	0	0	0	0	0	0	0	0
GAA	Horse6	Male	6h	3	-3	-9	-1	1	0	0	0	1	0	0	2	0	-14	2	0	-6	1	0	0	0	0	1	0	0	-2	0	0	0	0	0	0	0	0
GAA	Horse6	Male	8h	-1	32	0	-27	0	0	0	0	0	0	0	0	0	0	0	0	0	0	0	-2	0	0	0	-3	0	2	0	0	0	0	0	0	0	0
GAA	Horse6	Male	12h	1	-1	-14	11	0	0	0	0	0	0	0	0	0	0	0	0	-9	0	0	0	0	0	0	2	0	-1	0	0	0	0	0	0	0	0
GAA	Horse6	Male	21h	-1	8	27	-21	-1	0	0	0	0	0	0	0	0	-5	0	0	17	0	0	0	0	0	0	-1	1	0	0	0	0	0	0	0	0	0
GAA	Horse6	Male	24h	1	26	0	-29	0	0	0	0	1	0	0	2	3	0	0	0	-4	0	0	0	0	0	0	1	0	0	0	0	0	-3	0	0	0	0
GC	Horse11	Male	1h	-1	0	-27	-3	-1	0	0	0	0	0	0	-27	-3	-21	0	0	-17	0	0	0	0	0	0	-1	0	0	0	0	0	0	0	0	0	0
GC	Horse11	Male	2h	0	2	0	-2	-1	0	0	0	-1	0	0	0	-7	0	0	0	0	7	0	0	0	0	0	-1	2	-2	0	0	0	0	0	0	0	0
GC	Horse11	Male	4h	2	-8	1	2	0	0	0	0	1	0	0	-7	0	4	0	0	-5	-1	-2	0	0	0	0	1	0	-1	1	0	0	0	0	0	0	0
GC	Horse11	Male	6h	-2	11	-12	2	-1	0	0	0	-1	0	0	-15	2	2	0	0	-10	4	0	0	0	0	0	-1	0	-2	0	0	0	0	0	0	0	0
GC	Horse11	Male	8h	1	6	0	0	0	0	0	0	0	0	0	0	-3	0	0	0	0	0	0	0	0	0	0	-1	1	0	0	0	0	0	0	0	0	0
GC	Horse11	Male	12h	3	-20	10	5	0	0	0	0	-1	0	0	0	0	1	0	0	8	0	0	0	0	0	2	0	-1	1	0	0	0	0	0	0	0	0
GC	Horse11	Male	21h	3	-25	0	16	1	0	0	0	-1	0	1	1	0	-16	0	0	-5	0	0	0	1	0	0	2	0	0	0	0	0	0	0	0	0	0
GC	Horse11	Male	24h	0	-5	7	-1	-1	0	0	0	1	34	32	-25	2	-21	0	0	-4	0	2	0	0	0	1	0	0	2	0	0	0	6	0	0	0	0
GC	Horse13	Male	1h	1	-49	5	3	0	0	0	0	-1	0	0	0	-2	9	0	0	0	-6	0	0	0	18	7	-1	0	-1	0	0	0	0	0	0	0	0
GC	Horse13	Male	2h	2	-45	15	15	0	0	0	0	-4	0	8	1	-3	31	0	0	0	3	6	0	0	11	20	-1	1	-1	3	0	0	0	0	0	0	0
GC	Horse13	Male	4h	0	-41	24	18	0	0	0	0	-1	0	3	-1	0	47	0	0	0	19	6	0	0	30	24	-1	0	-1	0	0	0	0	0	0	0	0
GC	Horse13	Male	6h	-1	22	-22	-3	0	0	0	0	0	-6	0	0	-2	-23	0	0	0	6	3	0	0	0	39	0	0	-6	0	0	0	0	0	0	0	0
GC	Horse13	Male	8h	0	35	-12	-1	0	0	0	0	2	0	-12	0	0	-12	0	0	0	34	14	0	0	2	43	-1	0	5	0	0	0	0	0	0	0	0
GC	Horse13	Male	12h	0	-3	4	1	0	0	0	0	-2	0	-1	0	-1	4	0	0	0	1	0	0	0	-3	1	0	0	-4	0	0	0	0	0	0	0	0
GC	Horse13	Male	21h	1	6	0	3	0	0	0	0	-1	0	0	1	0	0	0	0	0	0	0	0	1	0	0	0	0	0	0	0	0	0	0	0	0	0
GC	Horse13	Male	24h	2	-18	0	13	0	0	0	0	0	0	0	3	2	-2	0	0	0	7	1	0	0	0	3	0	0	0	0	0	0	0	0	0	0	0
GC	Horse22	Male	1h	0	-8	2	2	0	0	0	0	0	0	35	-45	-3	5	0	0	14	0	0	0	0	-7	0	1	0	0	-1	0	0	-4	0	0	0	0
GC	Horse22	Male	2h	-2	-14	-10	-11	-1	0	0	0	0	0	0	0	-2	-12	0	0	0	0	0	0	0	-5	13	-1	0	0	1	0	0	0	0	0	0	0
GC	Horse22	Male	4h	-1	-13	11	-18	-1	0	0	0	0	0	0	0	2	20	0	0	-9	0	4	0	-1	-8	0	0	0	-2	0	0	0	0	2	0	0	0
GC	Horse22	Male	6h	-1	-4	29	-25	-1	0	0	0	0	-2	0	0	-5	26	0	0	-9	0	33	0	4	4	0	0	0	-3	1	0	0	-1	0	0	0	1
GC	Horse22	Male	8h	-2	24	-4	-29	0	0	0	0	0	0	0	0	9	-6	0	0	0	0	0	0	0	-3	0	0	-1	-1	0	0	0	-2	0	0	0	0
GC	Horse22	Male	12h	1	5	0	-2	0	0	0	0	0	0	-5	5	0	-5	0	0	0	0	0	0	0	0	0	0	0	0	0	0	0	0	0	0	0	0
GC	Horse22	Male	21h	0	39	-20	0	0	-19	0	0	0	14	0	-20	5	-37	0	0	-23	0	0	0	0	-1	0	0	0	-1	0	0	0	-4	0	0	0	0
GC	Horse22	Male	24h	0	20	-19	3	1	0	0	0	0	0	0	-45	0	-28	0	0	11	0	1	0	0	-13	0	0	0	-1	-2	0	0	-4	0	0	0	0
GC	Horse7	Male	1h	0	-14	-11	-3	0	0	0	0	-1	0	0	-11	0	10	0	0	-3	-12	0	0	0	-4	-76	0	1	-5	0	0	0	5	0	0	0	0
GC	Horse7	Male	2h	0	-15	4	1	2	0	0	0	0	0	1	10	0	23	0	0	-7	-29	3	3	0	10	-68	1	2	-10	0	0	0	4	0	0	0	0
GC	Horse7	Male	4h	0	-37	43	1	1	0	0	0	-1	-9	0	52	0	46	0	0	-1	-45	2	15	0	5	-143	-1	0	-7	0	0	0	0	0	0	0	1
GC	Horse7	Male	6h	-1	25	-18	1	0	0	0	0	-1	0	0	-18	-3	-8	0	0	0	-39	0	0	0	0	-78	0	0	5	0	0	0	0	0	0	0	0
GC	Horse7	Male	8h	0	12	-12	5	1	0	0	0	-2	0	0	-12	0	-1	0	0	0	-62	0	0	0	1	-91	-1	0	4	0	0	0	0	0	0	0	0
GC	Horse7	Male	12h	1	19	-35	5	4	0	0	0	1	0	0	7	-2	-35	0	0	-24	0	0	0	0	1	0	-1	0	0	0	0	0	-3	0	0	0	0
GC	Horse7	Male	21h	0	-21	8	4	-2	12	0	0	0	8	0	-2	0	-1	0	0	5	0	0	0	0	1	0	0	1	-2	0	0	0	0	0	0	0	0
GC	Horse7	Male	24h	0	27	-4	2	0	0	0	0	1	6	0	-5	0	-7	0	0	0	58	0	0	1	-4	74	1	-1	5	0	0	0	-5	0	0	0	0
GC	Horse8	Male	1h	1	-9	-17	-1	0	0	0	0	-2	-15	-10	-2	-3	7	0	0	0	8	0	0	0	0	16	1	-1	0	0	0	0	-5	0	0	0	0
GC	Horse8	Male	2h	1	-31	11	7	0	0	0	0	-2	0	0	2	-3	13	0	0	0	85	0	0	0	0	35	0	0	-1	1	0	0	0	0	0	0	0
GC	Horse8	Male	4h	0	-32	29	5	0	0	0	0	-1	0	0	0	0	39	0	0	8	0	30	0	0	0	21	-1	0	0	0	0	0	4	0	0	0	0
GC	Horse8	Male	6h	-2	19	-13	-5	0	0	0	0	-1	-2	-2	-1	0	2	0	0	-7	0	3	0	0	0	4	-1	-1	-2	0	0	0	0	0	0	0	0
GC	Horse8	Male	8h	-4	21	-17	-5	-1	0	0	0	0	0	0	0	3	0	0	0	-3	-1	13	0	0	0	10	-3	0	-2	0	0	0	0	0	0	0	0
GC	Horse8	Male	12h	-1	37	-33	-4	0	0	0	0	0	-3	-3	0	0	-36	0	0	-16	0	0	0	0	0	0	-1	-1	0	0	0	0	0	0	0	0	0
GC	Horse8	Male	21h	-2	-16	28	-12	0	0	0	0	1	1	1	-1	2	25	0	0	18	0	0	0	0	0	0	0	0	-2	0	0	0	3	0	0	0	0
GC	Horse8	Male	24h	0	-8	9	4	0	0	0	0	2	-14	-9	-2	-3	14	0	0	18	0	2	0	0	0	0	0	-1	3	0	0	0	0	0	0	0	0
GC	Horse9	Male	1h	0	-21	-25	6	2	0	0	0	0	-37	-21	-5	-3	-17	0	0	-20	0	0	0	0	0	0	1	0	0	14	0	0	0	0	0	0	0
GC	Horse9	Male	2h	4	0	20	3	1	0	0	0	0	-4	-13	14	0	15	0	0	-8	0	0	0	0	0	0	-1	0	0	22	0	0	0	0	0	0	0
GC	Horse9	Male	4h	-2	-29	23	1	0	0	0	0	-1	7	8	8	0	-6	0	0	0	0	0	0	0	0	0	-2	-1	-3	11	0	0	1	0	0	0	0
GC	Horse9	Male	6h	-1	-18	2	0	0	0	0	0	-1	-12	0	1	0	-1	0	0	0	0	0	0	0	0	0	0	0	-2	8	0	0	0	0	0	0	0
GC	Horse9	Male	8h	1	2	5	2	0	0	0	0	-1	4	13	-11	0	-11	0	0	-4	0	0	0	0	0	0	0	1	1	5	0	0	0	0	0	0	0
GC	Horse9	Male	12h	0	-10	24	0	0	0	0	0	-1	16	6	18	0	3	0	0	20	0	0	0	0	0	0	2	0	0	2	0	0	0	0	0	0	0
GC	Horse9	Male	21h	-1	25	-11	0	0	0	0	0	1	-38	-8	-4	0	-18	0	0	-14	0	0	0	0	0	0	0	-1	2	1	0	0	0	0	0	0	0
GC	Horse9	Male	24h	0	15	-12	1	0	0	0	0	1	-15	-22	-3	-3	-19	0	0	-5	0	0	0	0	0	0	1	1	0	0	0	0	0	0	0	0	0
GCA	Horse1	Male	1h	-4	19	-16	-1	0	0	0	0	0	-16	0	-16	0	0	4	0	0	0	0	2	0	1	0	1	0	-4	0	0	0	-3	0	0	0	0
GCA	Horse1	Male	2h	19	-26	0	0	0	0	0	0	-1	0	0	0	0	0	0	0	0	0	0	0	0	0	0	-1	0	0	0	0	0	0	0	0	0	0
GCA	Horse1	Male	4h	-1	-61	1	-10	0	0	0	0	0	0	0	0	15	-25	0	0	1	10	0	2	-2	16	31	-1	-1	-4	11	39	0	0	0	0	0	0
GCA	Horse1	Male	6h	0	29	0	-29	0	0	0	0	0	0	0	0	15	-22	0	0	0	0	0	0	0	2	2	-1	2	0	2	1	0	0	0	0	0	0
GCA	Horse1	Male	8h	1	-43	0	3	0	0	0	0	0	0	0	0	-8	10	0	0	0	0	0	0	0	-1	0	-1	-1	0	0	0	0	0	0	0	0	0
GCA	Horse1	Male	12h	-1	-21	7	14	0	0	0	0	1	0	0	0	-2	16	0	0	0	0	0	-2	0	0	0	0	-1	-1	0	0	0	0	0	0	0	0
GCA	Horse1	Male	21h	0	-17	15	-1	0	0	0	0	0	0	0	0	0	6	0	0	0	0	0	0	0	0	0	0	0	2	0	0	0	0	0	0	0	0
GCA	Horse1	Male	24h	-7	7	-16	5	0	0	0	0	0	-16	0	-16	9	11	0	0	0	0	0	0	0	-1	0	-1	0	-4	0	0	0	-6	0	0	0	0
GCA	Horse10	Male	1h	-1	-4	-17	-14	-2	0	0	0	0	0	-5	-2	0	-13	0	0	-7	0	0	-3	0	0	0	-1	-1	-5	0	0	0	0	0	0	0	0
GCA	Horse10	Male	2h	1	26	-9	-21	0	0	0	0	0	-4	0	0	3	-2	0	0	-2	0	0	0	0	-2	0	1	1	-3	0	0	0	-2	0	0	0	0
GCA	Horse10	Male	4h	1	19	-5	-21	3	0	0	0	0	0	0	0	0	-4	0	0	-1	7	1	9	0	2	10	0	-1	2	0	0	0	0	0	0	0	0
GCA	Horse10	Male	6h	0	4	-13	17	0	0	0	0	0	-8	-7	0	0	-10	0	0	-2	0	0	1	0	0	15	1	0	4	0	0	0	0	0	0	0	0
GCA	Horse10	Male	8h	1	-13	-1	31	6	0	0	0	1	0	0	1	-1	-5	0	0	-5	1	0	4	0	1	2	1	1	12	0	0	0	0	0	0	0	0
GCA	Horse10	Male	12h	0	-11	30	0	-21	0	0	0	0	10	11	3	0	4	0	38	0	3	0	-9	0	2	2	0	0	3	0	0	1	-2	0	0	-1	0
GCA	Horse10	Male	21h	-2	21	-17	3	-1	0	0	0	1	-1	-1	0	4	-4	0	0	-5	0	0	-5	0	-2	0	-1	-1	2	0	0	0	-9	0	0	0	0
GCA	Horse10	Male	24h	-1	-8	-5	16	0	0	0	0	1	0	-2	-2	0	-6	0	0	-5	0	0	-2	0	0	8	1	0	3	0	0	0	2	0	0	0	0
GCA	Horse15	Male	1h	1	-9	0	0	0	0	0	0	0	0	0	0	-2	0	0	0	0	0	0	0	0	-1	0	-1	0	0	0	0	0	0	0	0	0	0
GCA	Horse15	Male	2h	3	-23	1	-1	0	0	0	0	-1	0	1	0	2	1	0	0	0	0	0	0	0	0	0	-1	2	6	0	0	0	0	0	0	0	0
GCA	Horse15	Male	4h	4	7	-6	6	1	0	0	0	0	-8	-13	-1	-3	3	0	0	-3	0	0	0	0	-1	0	2	-1	0	0	0	0	-7	0	0	0	0
GCA	Horse15	Male	6h	4	-1	-16	9	1	0	0	0	0	-13	-10	-5	0	6	0	0	0	0	0	0	0	0	0	0	0	-3	0	0	0	-5	0	0	0	0
GCA	Horse15	Male	8h	-1	40	4	-36	3	0	0	0	1	1	3	1	-1	-4	0	0	0	0	0	0	0	0	2	0	1	0	0	0	0	0	0	0	3	0
GCA	Horse15	Male	12h	1	-20	13	3	13	0	0	0	-1	2	1	0	-2	15	0	0	0	0	0	0	0	1	1	-1	1	2	0	0	0	-1	0	0	8	0
GCA	Horse15	Male	21h	-3	3	15	-16	-1	0	0	0	0	1	-1	-2	3	11	0	0	6	0	0	0	0	0	0	1	0	-1	0	0	0	0	0	0	0	0
GCA	Horse15	Male	24h	2	-10	15	12	1	0	0	0	0	3	5	0	0	7	0	0	5	0	0	0	0	-1	0	0	1	1	0	0	0	0	0	0	0	0
GCA	Horse17	Male	1h	-2	22	-38	-11	0	0	0	0	0	-7	-1	-1	2	-21	0	0	-25	0	0	0	0	0	0	-1	0	-5	0	0	0	0	0	0	0	0
GCA	Horse17	Male	2h	-1	29	-10	-21	0	0	0	0	0	0	0	0	-2	-1	0	0	-9	0	0	0	0	0	0	-1	0	-10	0	0	0	0	0	0	0	0
GCA	Horse17	Male	4h	0	0	0	0	0	0	0	0	0	0	0	0	-1	0	0	0	0	0	2	0	0	0	2	0	0	1	0	0	0	0	0	0	0	0
GCA	Horse17	Male	6h	0	3	5	0	0	0	0	0	-1	0	0	1	0	8	1	0	1	-1	3	0	0	0	0	0	0	-1	0	0	0	0	0	0	0	0
GCA	Horse17	Male	8h	0	22	0	0	0	0	0	0	0	0	0	0	-14	4	0	0	0	-3	0	0	0	0	-1	0	-1	-2	0	0	0	0	0	0	0	0
GCA	Horse17	Male	12h	0	45	1	0	0	-36	-10	0	0	0	7	0	-3	-6	0	0	0	0	0	0	-1	0	-1	0	1	0	0	0	0	0	0	0	0	0
GCA	Horse17	Male	21h	0	18	-13	-2	0	0	0	0	0	5	2	-14	11	26	0	0	13	0	3	0	1	0	2	0	0	-7	0	0	0	-2	0	0	0	0
GCA	Horse17	Male	24h	-1	10	3	-11	0	0	0	0	0	6	21	0	-4	-3	0	0	-1	0	1	0	2	0	2	-1	0	-4	0	0	0	0	0	0	0	0
GCA	Horse24	Male	1h	-1	-22	0	-7	0	0	0	0	0	0	0	0	0	0	0	0	0	0	0	0	0	0	0	0	0	0	0	0	0	0	0	0	0	0
GCA	Horse24	Male	2h	-1	25	-34	-17	-1	0	0	0	-1	-1	0	0	-2	0	0	0	-7	0	0	-1	-1	0	0	-1	0	-6	0	0	0	0	0	0	0	0
GCA	Horse24	Male	4h	2	35	-24	-1	-1	0	0	0	1	-2	-3	-2	0	0	0	0	-4	0	0	0	0	0	0	-1	0	-1	0	0	0	0	0	0	-1	0
GCA	Horse24	Male	6h	3	-21	10	11	0	0	0	0	0	0	-1	0	0	0	0	0	0	0	0	0	0	-1	0	0	0	-2	0	0	0	0	0	0	0	0
GCA	Horse24	Male	8h	5	-32	4	11	1	0	0	0	0	0	0	0	5	0	0	0	5	0	0	0	0	0	0	-1	0	-6	0	0	0	0	0	0	0	0
GCA	Horse24	Male	12h	2	10	-3	2	1	0	0	0	0	4	0	0	1	-1	0	0	4	0	1	0	-3	0	1	1	0	3	0	0	0	-1	0	0	0	0
GCA	Horse24	Male	21h	0	-8	-8	15	0	0	0	0	-1	0	0	0	-2	0	0	0	0	0	0	0	0	2	0	0	-1	0	0	0	0	0	0	0	0	0
GCA	Horse24	Male	24h	3	-22	23	7	2	0	0	0	0	0	0	0	1	0	0	0	1	0	0	1	1	0	0	1	0	5	0	0	0	0	0	0	0	0
GCA	Horse4	Male	1h	0	-18	0	0	0	0	0	0	0	0	0	0	0	-1	0	0	0	0	0	0	0	0	0	-1	0	0	0	0	0	0	0	0	0	0
GCA	Horse4	Male	2h	-5	38	0	-41	0	0	0	0	0	0	0	0	-2	-5	0	0	0	0	0	0	0	0	0	-2	-1	0	0	0	0	0	0	0	0	0
GCA	Horse4	Male	4h	-4	35	-9	-25	-1	0	0	0	0	0	0	0	-3	-22	0	0	0	0	0	0	0	0	0	0	1	-2	0	0	0	0	0	0	0	0
GCA	Horse4	Male	6h	2	-14	20	4	2	0	0	0	0	0	0	0	3	5	0	0	0	0	0	0	0	0	0	0	0	0	0	0	0	0	0	0	0	0
GCA	Horse4	Male	8h	-3	-34	-12	0	0	0	0	0	0	0	0	0	0	-9	0	0	0	0	0	0	0	-1	0	0	0	-1	0	0	0	0	0	0	0	0
GCA	Horse4	Male	12h	0	-7	-4	11	0	0	0	0	0	0	0	0	-2	-5	0	0	-14	0	0	0	0	-1	0	-1	1	-2	0	0	0	0	0	0	0	0
GCA	Horse4	Male	21h	-1	19	-2	-11	0	0	0	0	0	0	0	0	-2	-6	0	0	-1	0	0	0	0	-1	0	0	0	-3	0	0	0	0	0	0	0	0
GCA	Horse4	Male	24h	2	-8	0	5	0	0	0	0	0	0	0	0	0	-1	0	0	0	0	0	0	0	0	0	-1	0	1	0	0	0	0	0	0	0	0

## Sheet: RawDataset
Groups	Horses	Sex	Moments	Walk	Eat	Rest.Standing.Still	Look.Out.The.Window	Smell	Sternal.Decubitus	Lateral.Decubitus	Try.To.Lie.Down	Drink	Stay.At.The.Back.Of.The.Stall	Stare.At.The.Side.Of.The.Stall	Look.At.The.Bottom.Of.The.Stall	Expose.The.Penis	Rest.Pelvic.Limb	Raise.Tail	Masticatory.Movements	Head.Below.Withers	Kick	Retract.Pelvic.Limb	Paw	Retract.And.Extend.Pelvic.Limb	Shake	Swing.Tail	Defecate	Urinate	Scratch	Look.At.The.Wound	Lower.Head	Vertical.Movement.Of.The.Head	Yawn	Movements.With.The.Tongue	Roll	Flehmen	Stretch.The.Body
GCA	Horse1	Male	12hAR	3	34	7	14	0	0	0	0	1	0	0	0	0	16	0	0	0	0	0	0	0	0	0	1	0	2	0	0	0	0	0	0	0	0
GCA	Horse10	Male	12hAR	1	13	41	2	0	0	0	0	0	17	18	6	0	5	0	38	2	3	0	0	0	2	2	1	0	4	0	0	1	0	0	0	0	0
GC	Horse11	Male	12hAR	3	39	10	5	0	0	0	0	0	0	0	0	0	1	0	0	8	0	0	0	0	0	2	1	0	2	0	0	0	0	0	0	0	0
GAA	Horse12	Male	12hAR	2	18	24	15	0	0	0	0	1	0	0	0	0	32	0	0	0	0	0	0	0	1	0	0	1	1	0	0	0	0	0	0	0	0
GC	Horse13	Male	12hAR	1	46	11	1	0	0	0	0	1	0	6	0	1	11	0	0	0	1	0	0	0	0	1	1	0	0	0	0	0	0	0	0	0	0
GA	Horse14	Male	12hAR	0	24	20	6	0	0	0	0	0	1	1	0	0	28	0	0	0	0	0	0	0	0	0	1	0	0	0	0	0	0	0	0	0	0
GCA	Horse15	Male	12hAR	2	19	30	3	13	0	0	0	0	2	18	0	0	17	0	0	0	0	0	0	0	1	1	0	1	3	0	0	0	5	0	0	8	0
GA	Horse16	Female	12hAR	1	5	47	0	0	0	0	0	0	0	0	0	0	49	0	0	16	0	0	1	0	1	0	2	0	7	5	0	0	0	0	0	0	1
GCA	Horse17	Male	12hAR	0	52	7	0	0	0	0	0	0	0	7	0	0	0	0	0	0	0	0	0	0	0	0	1	1	0	0	0	0	0	0	0	0	0
GAA	Horse18	Female	12hAR	1	12	38	3	0	0	0	0	0	0	0	0	0	35	0	0	12	0	0	0	0	1	1	1	0	0	0	0	0	0	0	0	0	0
GA	Horse19	Female	12hAR	1	47	3	10	0	0	0	0	0	0	0	0	0	18	0	0	0	0	0	0	0	0	0	0	0	2	0	0	0	0	0	0	0	0
GAA	Horse2	Female	12hAR	0	13	43	0	0	0	0	0	0	0	0	0	0	43	0	0	28	0	0	0	0	0	0	0	0	7	0	0	0	0	0	0	0	0
GA	Horse20	Male	12hAR	0	14	41	4	0	0	0	0	0	0	0	0	0	47	0	0	0	0	1	0	0	0	0	0	0	0	0	0	0	0	0	0	0	0
GA	Horse21	Female	12hAR	2	45	1	12	0	0	0	0	0	0	1	1	0	6	0	0	0	0	0	0	0	1	0	1	0	0	0	0	0	0	0	0	0	0
GC	Horse22	Male	12hAR	1	52	5	0	1	0	0	0	0	0	0	5	0	0	0	0	3	0	0	0	0	0	0	0	0	0	0	0	0	0	0	0	0	0
GAA	Horse23	Male	12hAR	1	22	20	10	1	0	0	0	0	0	0	0	0	27	0	0	3	0	0	0	1	1	0	1	0	1	0	0	0	0	0	0	0	0
GCA	Horse24	Male	12hAR	2	34	33	2	1	0	0	0	0	4	0	0	1	0	0	0	18	0	1	0	0	0	1	1	0	3	0	0	0	0	0	0	0	0
GA	Horse3	Male	12hAR	0	46	0	3	0	0	0	0	2	0	0	0	3	1	2	0	0	0	0	0	0	0	0	2	0	1	0	0	0	0	0	0	0	0
GCA	Horse4	Male	12hAR	2	0	41	17	0	0	0	0	0	0	0	0	0	41	0	0	9	0	0	0	0	0	0	0	1	0	0	0	0	0	0	0	0	0
GAA	Horse5	Male	12hAR	3	3	41	12	1	0	0	0	0	0	15	0	0	43	0	0	5	1	0	0	0	3	0	0	1	4	0	0	0	0	0	0	0	0
GAA	Horse6	Male	12hAR	1	24	22	11	0	0	0	0	0	0	0	0	0	0	0	0	10	0	0	0	0	0	0	2	0	0	0	0	0	0	0	0	0	0
GC	Horse7	Male	12hAR	1	25	19	5	5	0	0	0	1	0	0	19	3	18	0	0	2	0	0	0	0	2	0	0	1	0	0	0	0	0	0	0	0	0
GC	Horse8	Male	12hAR	1	47	11	0	0	0	0	0	1	0	0	0	0	8	0	0	0	0	0	0	0	0	0	1	0	0	0	0	0	0	0	0	0	0
GC	Horse9	Male	12hAR	1	26	47	0	0	0	0	0	0	39	15	32	0	15	0	0	37	0	0	0	0	0	0	2	0	0	2	0	0	0	0	0	0	0
GCA	Horse1	Male	12hBR	4	55	0	0	0	0	0	0	0	0	0	0	2	0	0	0	0	0	0	2	0	0	0	1	1	3	0	0	0	0	0	0	0	0
GCA	Horse10	Male	12hBR	1	24	11	2	21	0	0	0	0	7	7	3	0	1	0	0	2	0	0	9	0	0	0	1	0	1	0	0	0	2	0	0	1	0
GC	Horse11	Male	12hBR	0	59	0	0	0	0	0	0	1	0	0	0	0	0	0	0	0	0	0	0	0	0	0	1	1	1	0	0	0	0	0	0	0	0
GAA	Horse12	Male	12hBR	0	4	56	0	0	0	0	0	0	0	0	0	0	51	0	0	23	0	0	0	6	1	0	0	0	2	0	0	0	0	0	0	0	0
GC	Horse13	Male	12hBR	1	49	7	0	0	0	0	0	3	0	7	0	2	7	0	0	0	0	0	0	0	3	0	1	0	4	0	0	0	0	0	0	0	0
GA	Horse14	Male	12hBR	0	18	40	1	0	0	0	0	1	0	0	0	0	39	0	0	0	0	2	0	2	0	0	0	0	0	0	0	0	0	0	0	0	0
GCA	Horse15	Male	12hBR	1	39	17	0	0	0	0	0	1	0	17	0	2	2	0	0	0	0	0	0	0	0	0	1	0	1	0	0	0	6	0	0	0	0
GA	Horse16	Female	12hBR	5	17	26	12	0	0	0	0	0	0	0	0	0	31	0	0	1	0	0	2	0	0	0	1	0	1	0	0	0	0	0	0	0	0
GCA	Horse17	Male	12hBR	0	7	6	0	0	36	10	0	0	0	0	0	3	6	0	0	0	0	0	0	1	0	1	1	0	0	0	0	0	0	0	0	0	0
GAA	Horse18	Female	12hBR	0	0	60	0	0	0	0	0	0	0	0	0	0	60	0	0	50	0	0	0	6	0	4	0	0	3	0	0	0	0	0	0	0	0
GA	Horse19	Female	12hBR	1	27	23	8	0	0	0	0	0	0	0	0	0	8	0	0	3	0	0	0	1	2	0	1	0	1	0	0	0	0	0	0	0	0
GAA	Horse2	Female	12hBR	0	57	2	0	0	0	0	0	1	0	0	0	0	2	0	0	0	0	0	0	0	0	0	0	0	0	0	0	0	0	0	0	0	0
GA	Horse20	Male	12hBR	2	12	43	3	0	0	0	0	0	0	0	43	0	35	0	0	0	0	0	0	0	0	0	0	0	1	0	0	0	0	0	0	0	0
GA	Horse21	Female	12hBR	0	53	7	0	0	0	0	0	0	0	0	0	0	7	0	0	1	0	0	0	1	0	0	1	0	0	0	0	0	0	0	0	0	0
GC	Horse22	Male	12hBR	0	47	5	2	1	0	0	0	0	0	5	0	0	5	0	0	3	0	0	0	0	0	0	0	0	0	0	0	0	0	0	0	0	0
GAA	Horse23	Male	12hBR	1	33	25	1	0	0	0	0	0	0	0	0	2	33	0	0	1	0	0	1	0	1	0	0	0	0	0	0	0	0	0	0	0	0
GCA	Horse24	Male	12hBR	0	24	36	0	0	0	0	0	0	0	0	0	0	1	0	0	14	0	0	0	3	0	0	0	0	0	0	0	0	1	0	0	0	0
GA	Horse3	Male	12hBR	0	40	13	6	0	0	0	0	1	0	0	0	1	14	0	0	0	0	0	0	0	0	0	2	0	0	0	0	0	0	0	0	0	0
GCA	Horse4	Male	12hBR	2	7	45	6	0	0	0	0	0	0	0	0	2	46	0	0	23	0	0	0	0	1	0	1	0	2	0	0	0	0	0	0	0	0
GAA	Horse5	Male	12hBR	2	12	35	11	0	0	0	0	0	0	0	0	3	39	0	0	3	0	0	0	0	0	0	0	0	3	0	0	0	8	0	0	0	0
GAA	Horse6	Male	12hBR	0	25	36	0	0	0	0	0	0	0	0	0	0	0	0	0	19	0	0	0	0	0	0	0	0	1	0	0	0	0	0	0	0	0
GC	Horse7	Male	12hBR	0	6	54	0	1	0	0	0	0	0	0	12	5	53	0	0	26	0	0	0	0	1	0	1	1	0	0	0	0	3	0	0	0	0
GC	Horse8	Male	12hBR	2	10	44	4	0	0	0	0	1	3	3	0	0	44	0	0	16	0	0	0	0	0	0	2	1	0	0	0	0	0	0	0	0	0
GC	Horse9	Male	12hBR	1	36	23	0	0	0	0	0	1	23	9	14	0	12	0	0	17	0	0	0	0	0	0	0	0	0	0	0	0	0	0	0	0	0
GCA	Horse1	Male	16hBR	0	43	0	16	0	0	0	0	0	0	0	0	8	11	0	0	0	0	0	0	0	1	0	1	1	0	0	0	0	0	0	0	0	0
GCA	Horse10	Male	16hBR	1	35	6	0	0	0	0	0	0	0	0	0	3	6	0	0	6	0	0	0	0	0	0	1	0	4	0	0	0	0	0	0	0	0
GC	Horse11	Male	16hBR	1	41	0	1	0	0	0	0	0	0	0	0	3	0	0	0	0	0	0	0	0	0	0	1	0	0	0	0	0	0	0	0	0	0
GAA	Horse12	Male	16hBR	0	16	0	44	0	0	0	0	0	0	0	0	0	30	0	0	0	0	0	0	0	1	0	3	0	2	0	0	0	0	0	0	0	0
GC	Horse13	Male	16hBR	1	22	12	1	0	0	0	0	0	0	12	0	0	12	0	0	0	0	0	0	0	0	0	1	0	0	0	0	0	0	0	0	0	0
GA	Horse14	Male	16hBR	10	13	8	16	0	0	0	0	0	8	8	0	0	1	0	0	0	0	0	0	0	0	0	5	0	0	0	0	0	0	0	0	0	0
GCA	Horse15	Male	16hBR	5	5	0	48	2	0	0	0	0	0	0	0	3	9	0	0	0	0	0	0	0	0	0	2	0	5	0	0	0	0	0	0	0	0
GA	Horse16	Female	16hBR	4	25	5	9	1	0	0	0	0	1	0	4	3	6	0	0	0	0	0	0	0	0	0	0	0	1	0	0	0	0	0	0	0	0
GCA	Horse17	Male	16hBR	0	38	0	0	0	0	0	0	0	0	0	0	15	0	0	0	0	3	0	0	0	0	1	1	1	2	0	0	0	0	0	0	0	0
GAA	Horse18	Female	16hBR	3	44	8	4	1	0	0	0	0	0	0	0	0	9	0	0	3	0	0	0	0	0	0	1	0	0	0	0	0	0	0	0	0	0
GA	Horse19	Female	16hBR	1	44	0	7	0	0	0	0	0	0	0	0	0	1	0	0	0	0	0	0	0	0	0	0	0	1	0	0	0	0	0	0	0	0
GAA	Horse2	Female	16hBR	0	55	0	6	0	0	0	0	1	0	0	0	0	0	0	0	0	0	0	0	0	0	0	0	0	1	0	0	0	0	0	0	0	0
GA	Horse20	Male	16hBR	5	19	19	16	0	0	0	0	0	0	0	0	0	23	0	0	0	0	0	0	0	2	0	1	0	5	0	0	0	0	0	0	0	0
GA	Horse21	Female	16hBR	5	17	1	27	1	0	0	0	0	0	0	1	0	1	0	0	0	0	0	5	0	0	0	1	1	1	0	0	0	0	0	0	0	0
GC	Horse22	Male	16hBR	2	16	4	29	0	0	0	0	0	0	0	0	0	6	0	0	0	0	0	0	0	3	0	0	1	1	0	0	0	2	0	0	0	0
GAA	Horse23	Male	16hBR	5	23	0	12	0	0	0	0	0	0	0	0	0	4	0	0	0	0	0	1	0	3	0	4	0	0	0	0	0	0	0	0	0	0
GCA	Horse24	Male	16hBR	0	58	0	0	0	0	0	0	0	0	0	0	0	0	0	0	0	0	0	0	0	0	0	1	0	6	0	0	0	0	0	0	0	0
GA	Horse3	Male	16hBR	2	33	0	25	0	0	0	0	1	0	0	0	0	11	0	0	0	0	0	0	0	0	0	2	1	1	0	0	0	0	0	0	0	0
GCA	Horse4	Male	16hBR	3	39	12	7	0	0	0	0	0	0	0	0	0	15	0	0	0	0	0	0	0	1	0	1	0	1	0	0	0	0	0	0	0	0
GAA	Horse5	Male	16hBR	4	0	4	18	2	0	0	0	0	2	0	1	0	9	0	0	0	9	0	9	0	29	0	0	0	6	0	0	0	9	0	0	0	0
GAA	Horse6	Male	16hBR	2	13	0	31	0	0	0	0	0	0	0	0	0	0	0	0	0	0	0	2	0	0	0	4	0	0	0	0	0	0	0	0	0	0
GC	Horse7	Male	16hBR	1	35	12	1	0	0	0	0	2	0	0	12	0	1	0	0	0	117	0	0	0	2	172	1	1	6	0	0	0	0	0	0	0	0
GC	Horse8	Male	16hBR	4	32	17	5	1	0	0	0	0	0	0	0	0	10	0	0	3	1	0	0	0	0	0	3	0	2	0	0	0	0	0	0	0	0
GC	Horse9	Male	16hBR	1	44	15	0	0	0	0	0	1	14	0	14	0	11	0	0	9	0	0	0	0	0	0	1	0	0	0	0	0	0	0	0	0	0
GCA	Horse1	Male	18hBR	1	25	0	31	0	0	0	0	0	0	0	0	0	22	0	0	0	0	0	0	0	0	0	1	0	1	0	0	0	0	0	0	0	0
GCA	Horse10	Male	18hBR	1	38	13	7	1	0	0	0	1	8	7	0	0	10	0	0	2	0	0	0	0	0	0	1	0	4	0	0	0	0	0	0	0	0
GC	Horse11	Male	18hBR	2	42	16	1	1	0	0	0	1	0	0	16	3	3	0	0	12	0	0	0	0	0	0	1	1	2	0	0	0	0	0	0	0	0
GAA	Horse12	Male	18hBR	0	45	0	15	0	0	0	0	0	0	0	0	0	18	0	0	0	0	0	0	0	0	0	1	0	1	0	0	0	0	0	0	0	0
GC	Horse13	Male	18hBR	1	35	22	3	0	0	0	0	0	6	0	0	2	23	0	0	0	2	2	0	0	1	1	0	0	6	0	0	0	0	0	0	0	0
GA	Horse14	Male	18hBR	2	53	0	5	0	0	0	0	1	0	0	0	0	4	0	0	0	0	0	0	0	0	0	2	0	0	0	0	0	0	0	0	0	0
GCA	Horse15	Male	18hBR	1	24	17	16	0	0	0	0	1	13	11	5	2	3	0	0	0	0	0	0	0	0	0	0	0	4	0	0	0	5	0	0	0	0
GA	Horse16	Female	18hBR	1	3	19	37	0	0	0	0	0	0	0	0	0	48	0	0	0	9	0	10	0	6	16	0	0	10	2	0	0	0	0	0	0	0
GCA	Horse17	Male	18hBR	0	49	0	0	0	0	0	0	1	0	0	0	9	0	0	0	0	1	0	0	0	0	1	1	1	1	0	0	0	0	0	0	0	0
GAA	Horse18	Female	18hBR	3	19	11	26	1	0	0	0	0	0	0	0	0	16	0	0	4	0	0	0	0	4	0	1	0	0	0	0	0	0	0	0	0	0
GA	Horse19	Female	18hBR	1	37	0	16	0	0	0	0	0	0	0	0	0	4	0	0	0	0	0	0	0	0	0	1	0	3	0	0	0	0	0	0	0	0
GAA	Horse2	Female	18hBR	1	1	31	26	1	0	0	0	0	0	0	0	0	31	0	0	5	0	0	1	0	1	1	0	0	4	0	0	0	0	0	0	0	0
GA	Horse20	Male	18hBR	5	23	0	33	0	0	0	0	0	0	0	0	0	5	0	0	0	0	0	0	0	0	0	0	0	0	0	0	0	0	0	0	0	0
GA	Horse21	Female	18hBR	1	22	11	26	1	0	0	0	0	0	0	0	0	16	0	0	2	0	0	0	0	0	0	1	0	0	0	0	0	0	0	0	0	0
GC	Horse22	Male	18hBR	1	4	22	25	1	0	0	0	0	2	0	0	5	25	0	0	9	0	0	0	0	4	0	1	0	3	0	0	0	1	0	0	0	0
GAA	Horse23	Male	18hBR	3	15	0	42	1	0	0	0	0	0	0	0	0	24	0	0	0	0	0	0	0	0	0	1	1	0	0	0	0	0	0	0	0	0
GCA	Horse24	Male	18hBR	2	45	11	1	1	0	0	0	0	0	1	0	0	0	0	0	2	0	0	0	0	1	0	1	0	2	0	0	0	0	0	0	0	0
GA	Horse3	Male	18hBR	1	38	0	24	0	0	0	0	1	0	0	0	0	3	0	0	0	0	0	0	0	0	0	2	1	0	0	0	0	0	0	0	0	0
GCA	Horse4	Male	18hBR	0	41	0	1	0	0	0	0	0	0	0	0	0	0	0	0	0	0	0	0	0	0	0	0	0	0	0	0	0	0	0	0	0	0
GAA	Horse5	Male	18hBR	2	26	16	18	1	0	0	0	0	0	0	2	2	28	0	0	0	0	0	0	0	0	0	0	0	0	0	0	0	0	0	0	0	0
GAA	Horse6	Male	18hBR	0	46	11	3	0	0	0	0	0	0	0	0	0	14	0	0	6	0	0	0	0	0	0	1	0	2	0	0	0	0	0	0	0	0
GC	Horse7	Male	18hBR	1	33	18	0	0	0	0	0	1	0	0	18	3	8	0	0	0	79	0	0	0	11	139	0	0	2	0	0	0	0	0	0	0	0
GC	Horse8	Male	18hBR	2	31	14	8	0	0	0	0	1	2	2	1	0	14	0	0	7	0	0	0	0	0	0	1	1	2	0	0	0	0	0	0	0	0
GC	Horse9	Male	18hBR	1	57	0	0	0	0	0	0	1	12	0	0	0	1	0	0	0	0	0	0	0	0	0	0	0	2	0	0	0	0	0	0	0	0
GCA	Horse1	Male	1hAR	4	47	0	7	1	0	0	0	0	0	0	0	0	0	4	0	0	0	0	2	0	2	0	3	1	1	0	0	0	3	0	0	0	0
GCA	Horse10	Male	1hAR	0	22	0	0	0	0	0	0	0	0	0	0	0	0	0	0	0	0	0	0	0	0	0	0	0	0	0	0	0	0	0	0	0	0
GC	Horse11	Male	1hAR	0	28	0	0	0	0	0	0	0	0	0	0	0	0	0	0	0	0	0	0	0	0	0	0	0	0	0	0	0	0	0	0	0	0
GAA	Horse12	Male	1hAR	0	35	0	0	0	0	0	0	0	0	0	0	0	0	0	0	0	0	0	0	0	0	0	0	0	0	0	0	0	0	0	0	0	0
GC	Horse13	Male	1hAR	3	4	5	7	0	0	0	0	0	0	0	0	0	11	0	0	0	1	0	0	0	18	7	0	0	0	0	0	0	0	0	0	0	0
GA	Horse14	Male	1hAR	0	28	0	8	0	0	0	0	0	0	0	0	0	9	0	0	0	0	0	0	0	0	0	1	0	0	0	0	0	0	0	0	0	0
GCA	Horse15	Male	1hAR	1	28	0	0	0	0	0	0	0	0	0	0	0	0	0	0	0	0	0	0	0	0	0	0	0	0	0	0	0	0	0	0	0	0
GA	Horse16	Female	1hAR	2	34	0	4	0	0	0	0	0	0	0	0	0	1	0	0	0	5	0	0	0	0	0	1	0	4	0	0	0	0	0	0	0	0
GCA	Horse17	Male	1hAR	0	30	0	0	0	0	0	0	0	0	0	0	6	0	0	0	0	0	0	0	0	0	0	0	1	0	0	0	0	0	0	0	0	0
GAA	Horse18	Female	1hAR	0	23	0	0	0	0	0	0	0	0	0	0	0	0	0	0	0	0	0	0	0	0	0	0	0	0	0	0	0	0	0	0	0	0
GA	Horse19	Female	1hAR	2	31	0	4	0	0	0	0	0	0	0	0	0	3	0	0	0	0	0	0	0	3	0	0	1	0	0	0	0	0	0	0	0	0
GAA	Horse2	Female	1hAR	0	0	0	0	0	0	0	0	0	0	0	0	0	0	0	0	0	0	0	0	0	0	0	0	0	0	0	0	0	0	0	0	0	0
GA	Horse20	Male	1hAR	4	29	0	1	0	0	0	0	0	0	0	0	0	0	0	0	0	0	0	0	0	0	0	0	1	0	0	0	0	0	0	0	0	0
GA	Horse21	Female	1hAR	0	29	0	0	0	0	0	0	1	0	0	0	0	0	0	0	0	0	0	0	0	0	0	0	0	0	0	0	0	0	0	0	0	0
GC	Horse22	Male	1hAR	1	0	47	7	0	0	0	0	0	0	35	0	0	33	0	0	16	0	0	0	0	7	0	1	0	1	1	0	0	0	0	0	0	0
GAA	Horse23	Male	1hAR	3	29	0	5	0	0	0	0	1	0	0	0	0	0	0	0	0	0	0	6	0	9	0	0	0	1	0	0	0	0	0	0	0	0
GCA	Horse24	Male	1hAR	0	30	0	0	0	0	0	0	0	0	0	0	0	0	0	0	0	0	0	0	0	0	0	0	0	0	0	0	0	0	0	0	0	0
GA	Horse3	Male	1hAR	0	45	0	3	0	0	0	0	0	0	0	0	0	1	0	0	0	0	0	0	0	0	0	3	0	1	0	0	0	0	0	0	0	0
GCA	Horse4	Male	1hAR	0	23	0	0	0	0	0	0	0	0	0	0	0	0	0	0	0	0	0	0	0	0	0	0	0	0	0	0	0	0	0	0	0	0
GAA	Horse5	Male	1hAR	2	25	0	2	1	0	0	0	0	0	0	0	1	1	0	0	0	0	0	0	0	0	0	0	1	1	0	0	0	0	0	0	0	0
GAA	Horse6	Male	1hAR	0	25	0	0	0	0	0	0	0	0	0	0	0	0	0	0	0	0	0	0	0	0	0	0	0	0	0	0	0	0	0	0	0	0
GC	Horse7	Male	1hAR	1	19	10	0	0	0	0	0	0	0	0	10	0	10	0	0	0	0	0	0	0	6	0	0	1	1	0	0	0	5	0	0	0	0
GC	Horse8	Male	1hAR	2	5	13	3	0	0	0	0	0	0	0	0	0	19	0	0	0	8	0	0	0	0	16	2	0	1	0	0	0	0	0	0	0	0
GC	Horse9	Male	1hAR	1	1	10	6	2	0	0	0	0	0	1	0	0	2	0	0	1	0	0	0	0	0	0	1	0	0	14	0	0	0	0	0	0	0
GCA	Horse1	Male	20hBR	1	68	0	37	0	0	0	0	0	0	0	0	2	26	0	0	0	0	0	0	2	1	2	1	1	4	0	0	0	0	0	0	0	0
GCA	Horse10	Male	20hBR	1	20	5	34	0	0	0	0	0	0	0	0	0	4	0	0	1	0	0	2	0	0	0	1	1	5	0	0	0	0	0	0	0	0
GC	Horse11	Male	20hBR	0	50	9	0	0	0	0	0	0	0	0	9	0	4	0	0	6	1	2	0	0	0	2	0	1	1	0	0	0	0	0	0	0	0
GAA	Horse12	Male	20hBR	0	11	0	50	0	0	0	0	0	0	0	0	0	44	0	0	0	0	0	0	0	0	0	2	1	0	0	0	0	0	0	0	0	0
GC	Horse13	Male	20hBR	1	52	0	5	0	0	0	0	1	0	0	1	0	1	0	0	0	6	0	0	0	0	1	1	0	1	0	0	0	0	0	0	0	0
GA	Horse14	Male	20hBR	9	11	0	39	0	0	0	0	0	0	0	0	0	15	0	0	0	0	1	0	0	0	0	2	0	0	0	0	0	0	0	0	0	0
GCA	Horse15	Male	20hBR	2	30	6	13	1	0	0	0	1	8	13	1	3	2	0	0	3	0	0	0	0	2	0	0	1	8	0	0	0	7	0	0	1	0
GA	Horse16	Female	20hBR	1	0	32	26	1	0	0	0	0	2	2	0	0	43	0	0	4	10	0	5	0	2	9	0	1	6	2	0	0	0	0	0	0	0
GCA	Horse17	Male	20hBR	0	60	0	0	0	0	0	0	0	0	0	0	6	0	0	0	0	0	0	0	0	0	0	1	1	0	0	0	0	0	0	0	0	0
GAA	Horse18	Female	20hBR	1	30	23	4	0	0	0	0	1	0	0	0	0	23	0	0	9	0	0	0	0	2	0	1	0	1	0	0	0	3	0	0	0	0
GA	Horse19	Female	20hBR	3	12	0	45	0	0	0	0	0	0	0	0	0	7	0	0	0	0	0	0	0	1	0	1	1	2	0	0	0	0	0	0	0	0
GAA	Horse2	Female	20hBR	0	5	1	54	0	0	0	0	0	0	0	0	0	1	0	0	1	2	0	0	0	1	0	1	1	5	0	0	0	0	0	0	0	0
GA	Horse20	Male	20hBR	5	28	1	6	1	0	0	0	0	0	0	0	1	2	0	0	0	0	0	0	0	0	0	1	1	1	0	0	0	0	0	0	0	0
GA	Horse21	Female	20hBR	1	35	0	14	0	0	0	0	0	0	0	0	0	4	0	0	0	1	0	0	0	0	0	1	1	0	0	0	0	0	0	0	0	0
GC	Horse22	Male	20hBR	1	13	26	18	1	0	0	0	0	0	0	0	0	17	0	0	9	0	0	0	1	9	0	0	0	2	0	0	0	0	0	0	0	0
GAA	Horse23	Male	20hBR	3	16	0	40	1	0	0	0	0	0	0	0	0	22	0	0	0	0	0	0	0	0	0	2	0	1	0	0	0	0	0	0	0	0
GCA	Horse24	Male	20hBR	1	26	24	2	1	0	0	0	0	2	3	2	0	0	0	0	4	0	0	0	0	0	0	1	0	2	0	0	0	0	0	0	1	0
GA	Horse3	Male	20hBR	0	20	0	39	0	0	0	0	1	0	0	0	0	15	0	0	0	0	0	0	0	0	0	1	0	1	0	0	0	0	0	0	0	0
GCA	Horse4	Male	20hBR	4	19	9	25	1	0	0	0	0	0	0	0	3	26	0	0	0	0	0	0	0	0	0	1	0	2	0	0	0	0	0	0	0	0
GAA	Horse5	Male	20hBR	3	23	25	8	2	0	0	0	1	0	0	0	1	28	0	0	0	0	0	0	0	5	0	1	1	4	0	0	0	0	0	0	0	0
GAA	Horse6	Male	20hBR	0	30	19	8	1	0	0	0	1	0	0	0	10	19	0	0	15	0	0	0	0	0	0	2	0	1	0	0	0	0	0	0	0	0
GC	Horse7	Male	20hBR	1	40	9	0	1	0	0	0	1	9	0	0	0	2	0	0	2	48	0	0	0	6	149	1	0	7	0	0	0	0	0	0	0	0
GC	Horse8	Male	20hBR	1	51	0	5	0	0	0	0	1	0	0	0	0	3	0	0	0	0	0	0	0	0	0	1	0	0	0	0	0	0	0	0	0	0
GC	Horse9	Male	20hBR	3	38	7	9	0	0	0	0	1	13	0	0	0	8	0	0	0	0	0	0	0	0	0	2	1	3	0	0	0	3	0	0	0	0
GCA	Horse1	Male	22hBR	0	26	0	3	0	0	0	0	1	0	0	0	0	0	0	0	0	0	0	0	0	0	0	1	0	0	0	0	0	0	0	0	0	0
GCA	Horse10	Male	22hBR	1	8	9	21	0	0	0	0	0	4	0	0	0	2	0	0	2	0	0	0	0	2	0	0	0	3	0	0	0	2	0	0	0	0
GC	Horse11	Male	22hBR	1	39	1	2	1	0	0	0	1	0	0	0	7	0	0	0	0	0	0	0	0	0	0	1	0	2	0	0	0	0	0	0	0	0
GAA	Horse12	Male	22hBR	0	39	0	21	0	0	0	0	0	0	0	0	0	15	0	0	0	0	0	0	0	0	0	1	1	0	0	0	0	0	0	0	0	0
GC	Horse13	Male	22hBR	1	46	9	0	0	0	0	0	4	0	0	0	3	8	0	0	0	11	1	0	0	1	0	1	0	7	0	0	0	0	0	0	0	0
GA	Horse14	Male	22hBR	1	34	0	9	0	0	0	0	0	0	0	0	0	3	0	0	0	0	0	0	0	0	0	1	0	5	0	0	0	0	0	0	0	0
GCA	Horse15	Male	22hBR	0	57	0	2	0	0	0	0	1	0	0	0	0	0	0	0	0	0	0	0	0	0	0	1	0	1	0	0	0	0	0	0	0	0
GA	Horse16	Female	22hBR	2	0	0	55	0	0	0	0	0	0	0	0	0	41	0	0	0	7	0	9	0	6	5	0	0	9	0	0	0	0	0	0	0	0
GCA	Horse17	Male	22hBR	1	14	10	21	0	0	0	0	0	0	0	0	2	1	0	0	9	0	0	0	0	0	0	1	0	10	0	0	0	0	0	0	0	0
GAA	Horse18	Female	22hBR	1	6	32	12	0	0	0	0	1	0	0	0	0	33	0	0	9	0	0	0	0	3	0	1	0	2	0	0	0	4	0	0	0	0
GA	Horse19	Female	22hBR	1	48	0	9	1	0	0	0	1	0	0	0	0	3	0	0	0	0	0	0	0	0	1	1	0	5	0	0	0	0	0	0	0	0
GAA	Horse2	Female	22hBR	0	45	0	4	0	0	0	0	1	0	0	0	0	0	0	0	0	0	0	0	0	0	0	0	0	2	0	0	0	0	0	0	0	0
GA	Horse20	Male	22hBR	6	26	0	26	2	0	0	0	0	0	0	0	0	4	0	0	0	0	0	0	0	0	0	1	1	3	0	0	0	0	0	0	0	0
GA	Horse21	Female	22hBR	0	21	15	14	0	0	0	0	0	0	0	0	0	12	0	0	1	0	0	0	0	2	0	0	0	2	0	0	0	0	0	0	0	0
GC	Horse22	Male	22hBR	2	14	14	14	1	0	0	0	0	0	0	0	2	12	0	0	0	0	0	0	0	6	0	1	0	0	0	0	0	0	0	0	0	0
GAA	Horse23	Male	22hBR	1	39	0	4	0	0	0	0	1	0	0	1	0	5	0	0	0	0	0	0	0	2	0	0	0	0	0	0	0	0	0	0	0	0
GCA	Horse24	Male	22hBR	1	6	34	17	1	0	0	0	1	1	0	0	2	0	0	0	7	0	0	1	1	0	0	1	0	6	0	0	0	0	0	0	0	0
GA	Horse3	Male	22hBR	1	37	0	23	0	0	0	0	1	0	0	0	0	10	0	0	0	0	0	0	0	0	0	1	0	2	0	0	0	0	0	0	0	0
GCA	Horse4	Male	22hBR	5	13	0	41	0	0	0	0	0	0	0	0	2	23	0	0	0	0	0	0	0	0	0	2	1	0	0	0	0	0	0	0	0	0
GAA	Horse5	Male	22hBR	3	18	2	19	2	0	0	0	1	1	1	0	1	11	0	0	0	0	0	0	0	0	0	0	0	0	0	0	0	0	0	0	0	0
GAA	Horse6	Male	22hBR	0	48	0	0	0	0	0	0	1	0	0	0	8	0	0	0	0	0	0	0	0	0	0	1	0	2	0	0	0	0	0	0	0	0
GC	Horse7	Male	22hBR	1	18	22	1	1	0	0	0	0	0	0	22	0	0	0	0	8	35	0	0	0	6	78	0	0	10	0	0	0	0	0	0	0	0
GC	Horse8	Male	22hBR	1	46	0	0	1	0	0	0	2	0	0	0	3	2	0	0	0	0	0	0	0	0	0	0	0	1	0	0	0	0	0	0	0	0
GC	Horse9	Male	22hBR	0	0	17	0	0	0	0	0	0	22	17	0	0	0	0	0	16	0	0	0	0	0	0	1	0	0	0	0	0	0	0	0	0	0
GCA	Horse1	Male	24hAR	1	35	0	13	1	0	0	0	0	0	0	0	9	11	0	0	0	0	0	0	0	0	0	1	1	1	0	0	0	0	0	0	0	0
GCA	Horse10	Male	24hAR	0	18	12	30	2	0	0	0	1	0	3	0	0	7	0	0	2	0	0	1	0	0	8	2	1	8	0	0	0	2	0	0	0	0
GC	Horse11	Male	24hAR	1	23	34	2	0	0	0	0	1	34	32	2	5	0	0	0	13	0	2	0	0	0	1	1	0	2	0	0	0	6	0	0	0	0
GAA	Horse12	Male	24hAR	2	3	0	43	0	0	0	0	0	0	0	0	0	21	0	0	0	0	0	0	0	1	0	1	1	1	0	0	0	0	0	0	0	0
GC	Horse13	Male	24hAR	4	35	0	17	0	0	0	0	1	0	0	3	4	0	0	0	0	14	1	0	0	0	3	1	0	1	0	0	0	0	0	0	0	0
GA	Horse14	Male	24hAR	5	20	0	35	0	0	0	0	0	0	0	0	0	11	0	0	0	0	0	0	0	0	0	1	0	3	0	0	0	0	0	0	0	0
GCA	Horse15	Male	24hAR	2	27	15	12	1	0	0	0	0	3	5	0	2	7	0	0	5	0	0	0	0	0	0	1	1	1	0	0	0	0	0	0	0	0
GA	Horse16	Female	24hAR	6	53	0	4	0	0	0	0	1	0	0	0	0	0	0	0	0	0	0	0	0	0	3	3	1	1	0	0	0	0	0	0	0	0
GCA	Horse17	Male	24hAR	1	18	41	0	0	0	0	0	0	13	22	1	0	18	0	0	24	0	1	0	2	0	2	0	1	1	0	0	0	0	0	0	0	0
GAA	Horse18	Female	24hAR	10	13	8	31	0	0	0	0	0	0	0	0	0	12	0	0	1	0	0	0	0	0	0	2	1	4	0	0	0	0	0	0	0	0
GA	Horse19	Female	24hAR	1	31	0	28	0	0	0	0	1	0	0	0	0	9	0	0	0	0	0	0	0	2	0	0	0	4	0	0	0	0	0	0	0	0
GAA	Horse2	Female	24hAR	0	17	1	31	0	0	0	0	0	0	0	0	0	1	0	0	0	0	0	0	0	0	0	1	1	0	0	0	0	0	0	0	0	0
GA	Horse20	Male	24hAR	9	25	0	25	0	0	0	0	0	0	1	0	0	0	0	0	0	0	0	0	0	0	0	0	0	0	0	0	0	0	0	0	0	0
GA	Horse21	Female	24hAR	1	56	0	3	0	0	0	0	0	0	0	0	0	1	0	0	0	0	0	0	0	0	0	1	0	0	0	0	0	0	0	0	0	0
GC	Horse22	Male	24hAR	1	28	26	8	1	0	0	0	0	0	0	0	3	0	0	0	13	0	1	0	0	1	0	0	0	0	0	0	0	0	0	0	0	0
GAA	Horse23	Male	24hAR	13	6	1	39	0	0	0	0	0	1	0	1	0	9	0	0	0	0	0	4	0	7	0	1	0	2	0	0	0	0	0	0	0	0
GCA	Horse24	Male	24hAR	4	30	23	14	2	0	0	0	0	0	0	0	1	0	0	0	1	0	0	1	1	0	0	1	0	5	0	0	0	0	0	0	0	0
GA	Horse3	Male	24hAR	2	11	1	47	0	0	0	0	0	0	0	0	0	5	0	0	0	0	0	0	0	0	0	1	0	2	0	0	0	0	0	0	0	0
GCA	Horse4	Male	24hAR	2	33	0	5	0	0	0	0	0	0	0	0	0	0	0	0	0	0	0	0	0	0	0	0	0	1	0	0	0	0	0	0	0	0
GAA	Horse5	Male	24hAR	6	32	9	11	2	0	0	0	2	0	2	3	0	6	0	0	1	0	0	0	0	6	0	0	1	4	0	0	0	0	0	0	0	0
GAA	Horse6	Male	24hAR	1	42	6	3	0	0	0	0	1	0	0	2	3	0	0	0	2	0	0	0	0	0	0	1	0	0	0	0	0	0	0	0	0	0
GC	Horse7	Male	24hAR	1	46	6	2	0	0	0	0	1	6	0	5	0	3	0	0	0	58	0	0	1	2	74	1	0	6	0	0	0	0	0	0	0	0
GC	Horse8	Male	24hAR	1	6	39	8	0	0	0	0	4	1	1	0	0	26	0	0	18	0	2	0	0	0	0	1	0	4	0	0	0	5	0	0	0	0
GC	Horse9	Male	24hAR	1	37	23	1	0	0	0	0	1	22	0	2	0	0	0	0	16	0	0	0	0	0	0	1	1	0	0	0	0	0	0	0	0	0
GCA	Horse1	Male	24hBR	8	28	16	8	1	0	0	0	0	16	0	16	0	0	0	0	0	0	0	0	0	1	0	2	1	5	0	0	0	6	0	0	0	0
GCA	Horse10	Male	24hBR	1	26	17	14	2	0	0	0	0	0	5	2	0	13	0	0	7	0	0	3	0	0	0	1	1	5	0	0	0	0	0	0	0	0
GC	Horse11	Male	24hBR	1	28	27	3	1	0	0	0	0	0	0	27	3	21	0	0	17	0	0	0	0	0	0	1	0	0	0	0	0	0	0	0	0	0
GAA	Horse12	Male	24hBR	0	6	0	54	0	0	0	0	0	0	0	0	0	41	0	0	0	0	0	0	0	0	0	2	0	0	0	0	0	0	0	0	0	0
GC	Horse13	Male	24hBR	2	53	0	4	0	0	0	0	1	0	0	0	2	2	0	0	0	7	0	0	0	0	0	1	0	1	0	0	0	0	0	0	0	0
GA	Horse14	Male	24hBR	5	42	0	13	0	0	0	0	0	0	0	0	0	6	0	0	0	0	0	0	0	1	0	0	0	4	0	0	0	0	0	0	0	0
GCA	Horse15	Male	24hBR	0	37	0	0	0	0	0	0	0	0	0	0	2	0	0	0	0	0	0	0	0	1	0	1	0	0	0	0	0	0	0	0	0	0
GA	Horse16	Female	24hBR	2	0	0	58	0	0	0	0	0	0	0	0	0	43	0	0	0	2	0	7	0	0	1	1	0	6	0	0	0	1	0	0	0	0
GCA	Horse17	Male	24hBR	2	8	38	11	0	0	0	0	0	7	1	1	4	21	0	0	25	0	0	0	0	0	0	1	1	5	0	0	0	0	0	0	0	0
GAA	Horse18	Female	24hBR	1	19	33	7	0	0	0	0	0	0	0	0	0	33	0	0	12	0	0	0	1	4	0	0	0	3	0	0	0	0	0	0	0	0
GA	Horse19	Female	24hBR	1	28	0	31	0	0	0	0	0	0	0	0	0	13	0	0	0	0	0	0	0	1	0	0	0	3	0	0	0	0	0	0	0	0
GAA	Horse2	Female	24hBR	0	41	0	19	0	0	0	0	0	0	0	0	0	0	0	0	0	0	0	0	0	0	0	1	0	2	0	0	0	0	0	0	0	0
GA	Horse20	Male	24hBR	3	11	0	46	0	0	0	0	0	0	0	0	0	12	0	0	0	0	0	0	0	0	0	1	0	1	0	0	0	0	0	0	0	0
GA	Horse21	Female	24hBR	2	39	2	15	1	0	0	0	1	0	0	0	0	12	0	0	0	0	0	0	0	1	0	1	0	0	0	0	0	0	0	0	0	0
GC	Horse22	Male	24hBR	1	8	45	5	0	0	0	0	0	0	0	45	3	28	0	0	2	0	0	0	0	14	0	0	0	1	2	0	0	4	0	0	0	0
GAA	Horse23	Male	24hBR	3	38	0	19	0	0	0	0	0	0	0	0	0	23	0	0	0	0	0	0	0	0	0	1	0	0	0	0	0	0	0	0	0	0
GCA	Horse24	Male	24hBR	1	52	0	7	0	0	0	0	0	0	0	0	0	0	0	0	0	0	0	0	0	0	0	0	0	0	0	0	0	0	0	0	0	0
GA	Horse3	Male	24hBR	0	56	0	2	0	0	0	0	1	0	0	0	0	1	0	0	0	0	0	0	0	1	0	1	1	0	0	0	0	0	0	0	0	0
GCA	Horse4	Male	24hBR	0	41	0	0	0	0	0	0	0	0	0	0	0	1	0	0	0	0	0	0	0	0	0	1	0	0	0	0	0	0	0	0	0	0
GAA	Horse5	Male	24hBR	3	32	0	23	2	0	0	0	0	0	0	0	0	14	0	0	0	0	0	0	0	6	0	1	0	0	0	0	0	0	0	0	0	0
GAA	Horse6	Male	24hBR	0	16	6	32	0	0	0	0	0	0	0	0	0	0	0	0	6	0	0	0	0	0	0	0	0	0	0	0	0	3	0	0	0	0
GC	Horse7	Male	24hBR	1	33	21	3	0	0	0	0	1	0	0	21	0	0	0	0	3	12	0	0	0	10	76	0	0	6	0	0	0	0	0	0	0	0
GC	Horse8	Male	24hBR	1	14	30	4	0	0	0	0	2	15	10	2	3	12	0	0	0	0	0	0	0	0	0	1	1	1	0	0	0	5	0	0	0	0
GC	Horse9	Male	24hBR	1	22	35	0	0	0	0	0	0	37	22	5	3	19	0	0	21	0	0	0	0	0	0	0	0	0	0	0	0	0	0	0	0	0
GCA	Horse1	Male	2hAR	19	0	0	3	0	0	0	0	0	0	0	0	0	0	0	0	0	0	0	0	0	0	0	0	0	0	0	0	0	0	0	0	0	0
GCA	Horse10	Male	2hAR	2	34	0	0	0	0	0	0	0	0	0	0	3	0	0	0	0	0	0	0	0	0	0	1	1	0	0	0	0	0	0	0	0	0
GC	Horse11	Male	2hAR	1	41	1	0	0	0	0	0	0	0	0	0	0	0	0	0	0	7	0	0	0	0	0	0	2	0	0	0	0	0	0	0	0	0
GAA	Horse12	Male	2hAR	0	29	0	0	0	0	0	0	0	0	0	0	0	0	0	0	0	0	0	0	0	0	0	0	1	0	0	0	0	0	0	0	0	0
GC	Horse13	Male	2hAR	3	1	24	15	0	0	0	0	0	0	8	1	0	39	0	0	0	14	7	0	0	12	20	0	1	6	3	0	0	0	0	0	0	0
GA	Horse14	Male	2hAR	2	29	0	15	0	0	0	0	0	0	0	0	0	15	0	0	0	3	0	0	0	0	0	2	0	0	0	0	0	0	0	0	0	0
GCA	Horse15	Male	2hAR	3	34	1	1	0	0	0	0	0	0	1	0	2	1	0	0	0	0	0	0	0	0	0	0	2	7	0	0	0	0	0	0	0	0
GA	Horse16	Female	2hAR	8	30	0	12	3	0	0	0	0	0	0	0	0	1	0	0	0	4	0	0	0	6	3	1	1	6	0	0	0	0	0	0	0	0
GCA	Horse17	Male	2hAR	0	43	0	0	0	0	0	0	0	0	0	0	0	0	0	0	0	0	0	0	0	0	0	0	0	0	0	0	0	0	0	0	0	0
GAA	Horse18	Female	2hAR	0	41	0	0	0	0	0	0	0	0	0	0	0	0	0	0	0	0	0	0	0	0	0	0	0	0	0	0	0	0	0	0	0	0
GA	Horse19	Female	2hAR	1	16	0	6	0	0	0	0	0	0	0	0	0	3	0	0	0	0	0	0	0	4	0	1	0	0	0	0	0	0	0	0	0	0
GAA	Horse2	Female	2hAR	0	37	0	0	0	0	0	0	0	0	0	0	0	0	0	0	0	0	0	0	0	0	0	0	0	0	0	0	0	0	0	0	0	0
GA	Horse20	Male	2hAR	4	39	1	2	0	0	0	0	0	0	0	0	0	3	0	0	0	0	0	0	0	0	0	1	0	1	0	0	0	0	0	0	0	0
GA	Horse21	Female	2hAR	0	59	0	1	0	0	0	0	1	0	0	0	0	0	0	0	0	0	0	0	0	1	0	0	0	0	0	0	0	0	0	0	0	0
GC	Horse22	Male	2hAR	0	0	4	3	0	0	0	0	0	0	0	0	0	0	0	0	0	0	0	0	0	1	13	0	0	0	1	0	0	0	0	0	0	0
GAA	Horse23	Male	2hAR	6	15	11	9	3	0	0	0	0	2	2	9	0	10	0	0	0	0	0	0	0	7	0	0	0	0	0	0	0	4	0	0	0	0
GCA	Horse24	Male	2hAR	0	31	0	0	0	0	0	0	0	0	0	0	0	0	0	0	0	0	0	0	0	0	0	0	0	0	0	0	0	0	0	0	0	0
GA	Horse3	Male	2hAR	1	45	0	1	0	0	0	0	1	0	0	0	0	2	0	0	0	0	0	0	0	0	0	2	1	2	0	0	0	0	0	0	0	0
GCA	Horse4	Male	2hAR	0	51	0	0	0	0	0	0	0	0	0	0	0	18	0	0	0	0	0	0	0	0	0	0	0	0	0	0	0	0	0	0	0	0
GAA	Horse5	Male	2hAR	8	18	0	3	6	0	0	0	0	0	0	0	1	0	0	0	0	0	0	0	0	0	0	0	2	0	0	0	0	0	0	0	0	0
GAA	Horse6	Male	2hAR	1	32	0	0	2	0	0	0	0	0	0	1	0	0	0	0	0	1	0	0	0	0	0	3	0	0	0	0	0	0	0	0	0	0
GC	Horse7	Male	2hAR	1	3	26	2	3	0	0	0	0	0	1	32	0	23	0	0	1	6	3	3	0	16	10	1	2	0	0	0	0	4	0	0	0	0
GC	Horse8	Male	2hAR	2	15	11	7	1	0	0	0	0	0	0	2	0	15	0	0	0	85	0	0	0	0	35	0	0	0	1	0	0	0	0	0	0	0
GC	Horse9	Male	2hAR	4	0	37	3	1	0	0	0	0	18	4	14	0	15	0	0	8	0	0	0	0	0	0	0	0	0	22	0	0	0	0	0	0	0
GCA	Horse1	Male	3hBR	3	5	9	40	3	0	0	0	1	1	0	0	0	18	0	0	0	0	0	0	0	5	0	3	0	1	0	0	0	0	0	0	0	0
GCA	Horse10	Male	3hBR	3	16	18	18	2	0	0	0	0	1	1	0	2	7	0	0	5	0	0	5	0	2	0	2	1	1	0	0	0	9	0	0	0	0
GC	Horse11	Male	3hBR	1	41	17	1	0	0	0	0	1	0	0	0	0	17	0	0	10	0	0	0	0	0	0	0	1	1	0	0	0	2	0	0	0	0
GAA	Horse12	Male	3hBR	8	5	10	34	1	0	0	0	0	0	0	0	0	18	0	0	0	0	0	0	0	2	0	0	1	1	0	0	0	1	0	0	0	0
GC	Horse13	Male	3hBR	1	48	0	0	0	0	0	0	1	0	0	0	2	0	0	0	0	0	0	0	0	0	0	1	0	0	0	0	0	0	0	0	0	0
GA	Horse14	Male	3hBR	1	52	7	1	0	0	0	0	0	0	0	0	3	7	0	0	0	0	0	0	0	0	0	1	0	1	0	0	0	0	0	0	0	0
GCA	Horse15	Male	3hBR	4	22	3	28	2	0	0	0	0	0	1	2	1	0	0	0	0	0	0	0	0	0	0	0	0	4	0	0	0	0	0	0	0	0
GA	Horse16	Female	3hBR	1	0	38	1	1	19	0	0	0	0	0	38	0	37	0	0	23	0	0	0	0	1	0	0	0	1	0	0	0	4	0	0	0	0
GCA	Horse17	Male	3hBR	2	21	11	16	1	0	0	0	1	0	0	0	3	0	0	0	0	0	0	0	0	0	0	1	1	7	0	0	0	0	0	0	0	0
GAA	Horse18	Female	3hBR	6	17	0	23	1	0	0	0	0	0	0	0	0	1	0	0	0	0	0	0	0	0	0	2	0	2	0	0	0	0	0	0	0	0
GA	Horse19	Female	3hBR	1	54	0	0	2	0	0	0	1	0	0	2	3	1	0	0	0	0	0	0	0	0	0	1	0	5	0	0	0	0	0	0	0	0
GAA	Horse2	Female	3hBR	1	31	2	21	1	0	0	0	0	0	0	0	0	5	0	0	1	0	0	0	0	0	0	1	0	1	0	0	0	0	0	0	0	0
GA	Horse20	Male	3hBR	7	0	2	49	3	0	0	0	0	0	0	2	0	32	0	0	0	0	0	4	0	5	0	0	0	2	0	0	0	1	0	0	0	1
GA	Horse21	Female	3hBR	2	12	8	36	1	0	0	0	0	0	0	0	0	11	0	0	1	0	0	0	0	0	0	1	0	1	0	0	0	0	0	0	0	0
GC	Horse22	Male	3hBR	4	2	24	20	0	0	0	0	0	0	0	0	2	21	0	0	6	0	0	0	0	1	0	0	0	3	0	0	0	0	0	0	0	0
GAA	Horse23	Male	3hBR	1	1	53	2	0	0	0	0	0	0	0	14	2	0	0	0	11	0	0	0	1	0	0	1	1	7	0	0	0	2	0	0	0	0
GCA	Horse24	Male	3hBR	1	1	38	4	0	0	0	0	0	38	9	27	3	32	0	0	15	0	0	0	0	0	0	1	1	0	0	0	0	0	0	0	0	0
GA	Horse3	Male	3hBR	3	20	0	22	1	0	0	0	0	0	0	0	1	4	0	0	0	1	0	0	0	11	2	1	1	4	0	0	0	0	0	0	0	0
GCA	Horse4	Male	3hBR	1	4	0	42	0	0	0	0	0	0	0	0	0	20	0	0	1	0	0	0	0	0	0	2	0	4	0	0	0	5	0	0	0	0
GAA	Horse5	Male	3hBR	6	16	0	33	0	0	0	0	0	0	0	0	0	0	0	0	0	0	0	0	0	0	0	1	0	3	0	0	0	0	0	0	0	0
GAA	Horse6	Male	3hBR	4	23	8	25	1	0	0	0	0	0	0	2	0	11	0	0	0	0	0	0	0	0	0	1	0	2	0	0	0	5	0	0	0	0
GC	Horse7	Male	3hBR	0	0	25	34	1	0	0	0	0	0	0	0	0	24	0	0	5	0	0	0	0	1	0	0	0	9	0	0	0	0	0	0	0	0
GC	Horse8	Male	3hBR	2	0	23	21	0	0	0	0	0	0	0	0	0	11	0	0	0	0	0	0	0	1	0	1	0	0	0	0	0	0	0	0	0	0
GC	Horse9	Male	3hBR	1	20	34	0	0	0	0	0	0	0	0	0	0	34	0	0	15	0	0	0	0	0	0	1	1	0	0	0	0	0	0	0	0	0
GCA	Horse1	Male	4hAR	0	7	1	27	0	0	0	0	0	0	0	0	17	1	0	0	1	10	0	2	0	17	33	0	0	0	11	39	0	0	0	0	0	0
GCA	Horse10	Male	4hAR	2	39	0	13	3	0	0	0	0	0	0	0	0	0	0	0	0	7	1	11	0	2	10	1	0	7	0	0	0	0	0	0	0	0
GC	Horse11	Male	4hAR	2	42	10	2	0	0	0	0	1	0	0	2	0	8	0	0	1	0	0	0	0	0	2	1	1	0	1	0	0	0	0	0	0	0
GAA	Horse12	Male	4hAR	9	1	0	59	1	0	0	0	0	0	0	0	0	27	0	0	0	0	0	0	0	0	0	2	1	1	0	0	0	0	0	0	0	0
GC	Horse13	Male	4hAR	1	11	24	23	0	0	0	0	0	0	3	0	0	48	0	0	0	25	6	0	0	30	25	0	0	0	0	0	0	0	0	0	0	0
GA	Horse14	Male	4hAR	3	38	0	18	0	0	0	0	0	0	0	0	0	9	0	0	0	3	0	0	0	1	0	3	1	0	0	0	0	0	0	0	0	0
GCA	Horse15	Male	4hAR	6	37	0	19	2	0	0	0	1	0	0	0	0	5	0	0	0	0	0	0	0	1	0	2	0	8	0	0	0	0	0	0	1	0
GA	Horse16	Female	4hAR	11	41	3	8	0	0	0	0	0	0	0	0	0	6	0	0	0	3	0	1	0	8	0	1	0	7	0	0	0	0	0	0	0	0
GCA	Horse17	Male	4hAR	0	60	0	0	0	0	0	0	0	0	0	0	5	0	0	0	0	0	2	0	0	0	2	1	1	1	0	0	0	0	0	0	0	0
GAA	Horse18	Female	4hAR	2	30	7	22	0	0	0	0	1	0	0	0	0	10	0	0	1	0	0	0	0	3	0	0	0	3	0	0	0	0	0	0	0	0
GA	Horse19	Female	4hAR	5	31	4	24	0	0	0	0	1	0	0	0	0	15	0	0	0	0	0	0	0	1	0	1	0	1	0	0	0	0	0	0	0	0
GAA	Horse2	Female	4hAR	1	54	0	6	0	0	0	0	0	0	0	0	0	0	0	0	0	0	0	0	0	0	0	1	0	3	0	0	0	0	0	0	0	0
GA	Horse20	Male	4hAR	7	6	9	38	1	0	0	0	0	0	0	0	0	17	0	0	0	0	0	0	0	1	0	2	0	1	0	0	0	2	0	0	0	0
GA	Horse21	Female	4hAR	1	34	6	18	0	0	0	0	1	0	0	0	0	18	0	0	1	0	0	0	0	5	0	1	0	0	0	0	0	0	0	0	0	0
GC	Horse22	Male	4hAR	0	0	37	0	0	0	0	0	0	0	0	0	2	37	0	0	0	0	4	0	0	1	0	0	0	0	0	0	0	0	2	0	0	0
GAA	Horse23	Male	4hAR	1	18	3	35	0	0	0	0	0	0	2	0	0	40	0	0	0	0	0	0	0	4	0	1	1	1	0	0	0	0	0	0	0	0
GCA	Horse24	Male	4hAR	3	61	0	1	0	0	0	0	1	0	0	0	0	0	0	0	0	0	0	0	0	0	0	0	0	1	0	0	0	0	0	0	0	0
GA	Horse3	Male	4hAR	1	36	0	37	0	0	0	0	2	0	0	0	0	24	1	0	0	0	0	0	0	0	0	1	0	1	0	0	0	0	0	0	0	0
GCA	Horse4	Male	4hAR	0	54	0	0	0	0	0	0	0	0	0	0	0	4	0	0	0	0	0	0	0	0	0	1	1	0	0	0	0	0	0	0	0	0
GAA	Horse5	Male	4hAR	9	19	3	26	1	0	0	0	1	0	0	0	0	11	0	0	0	0	0	0	0	6	0	0	0	2	0	0	0	0	0	0	0	0
GAA	Horse6	Male	4hAR	5	45	0	5	1	0	0	0	0	0	0	0	9	0	0	0	0	0	0	0	0	0	0	0	0	0	0	0	0	0	0	0	0	0
GC	Horse7	Male	4hAR	1	3	52	1	2	0	0	0	0	0	0	52	0	48	0	0	1	3	2	15	0	11	6	0	0	0	0	0	0	0	0	0	0	1
GC	Horse8	Male	4hAR	1	19	29	10	0	0	0	0	0	0	0	0	0	42	0	0	8	0	30	0	0	0	21	0	0	0	0	0	0	4	0	0	0	0
GC	Horse9	Male	4hAR	1	9	30	10	0	0	0	0	0	20	8	8	0	2	0	0	0	0	0	0	0	0	0	0	0	0	11	0	0	4	0	0	0	0
GCA	Horse1	Male	6hAR	1	54	0	2	0	0	0	0	0	0	0	0	15	0	0	0	0	0	0	0	0	2	2	0	2	1	2	1	0	0	0	0	0	0
GCA	Horse10	Male	6hAR	1	42	0	24	1	0	0	0	1	0	0	0	0	0	0	0	0	0	0	1	0	0	15	2	0	8	0	0	0	0	0	0	0	0
GC	Horse11	Male	6hAR	0	53	4	3	0	0	0	0	0	0	0	1	5	5	0	0	2	4	0	0	0	0	0	0	1	0	0	0	0	0	0	0	0	0
GAA	Horse12	Male	6hAR	1	66	0	3	0	0	0	0	0	0	0	0	0	1	0	0	0	1	0	0	1	1	0	3	0	1	0	0	0	0	0	0	0	0
GC	Horse13	Male	6hAR	0	57	0	0	0	0	0	0	0	0	0	0	0	0	0	0	0	8	5	0	0	1	40	0	0	0	0	0	0	0	0	0	0	0
GA	Horse14	Male	6hAR	3	44	0	13	0	0	0	0	0	0	0	0	0	13	0	0	0	2	0	0	0	1	0	2	0	1	0	0	0	0	0	0	0	0
GCA	Horse15	Male	6hAR	5	23	1	25	1	0	0	0	1	0	1	0	2	9	0	0	0	0	0	0	0	0	0	0	0	1	0	0	0	0	0	0	0	0
GA	Horse16	Female	6hAR	11	32	6	11	0	0	0	0	0	0	0	0	0	9	0	0	5	2	0	2	0	4	0	1	1	6	0	0	0	0	0	0	0	0
GCA	Horse17	Male	6hAR	0	52	5	0	0	0	0	0	0	0	0	1	9	8	1	0	1	0	3	0	0	0	1	1	1	0	0	0	0	0	0	0	0	0
GAA	Horse18	Female	6hAR	5	38	3	18	0	0	0	0	1	0	0	3	0	0	0	0	0	0	0	0	0	1	0	0	1	1	0	0	0	0	0	0	0	0
GA	Horse19	Female	6hAR	5	32	4	19	0	0	0	0	0	1	0	0	0	8	1	0	1	0	0	0	0	1	0	1	0	1	0	0	0	0	0	0	0	0
GAA	Horse2	Female	6hAR	1	21	0	36	3	0	0	0	1	0	0	0	0	1	0	0	0	0	0	0	0	0	0	0	0	3	0	0	0	0	0	0	0	0
GA	Horse20	Male	6hAR	5	14	9	28	1	0	0	0	0	0	0	1	1	15	0	0	0	0	0	0	0	1	0	1	0	1	0	0	0	0	0	0	0	0
GA	Horse21	Female	6hAR	1	50	6	3	0	0	0	0	1	0	0	0	0	2	0	0	1	0	0	0	0	2	0	1	0	0	0	0	0	0	0	0	0	0
GC	Horse22	Male	6hAR	0	0	51	0	0	0	0	0	0	0	0	0	0	51	0	0	0	0	33	0	4	8	0	1	0	0	1	0	0	0	0	0	0	1
GAA	Horse23	Male	6hAR	4	23	1	24	1	0	0	0	0	0	0	0	0	13	0	0	0	0	0	0	0	1	0	1	0	0	0	0	0	0	0	0	0	0
GCA	Horse24	Male	6hAR	5	24	21	12	1	0	0	0	0	0	0	0	0	0	0	0	2	0	0	0	0	0	0	1	0	0	0	0	0	0	0	0	0	0
GA	Horse3	Male	6hAR	6	20	0	43	1	0	0	0	1	4	0	0	0	3	3	0	0	0	0	0	0	1	0	3	1	4	0	0	0	0	0	0	0	0
GCA	Horse4	Male	6hAR	2	27	20	5	2	0	0	0	0	0	0	0	3	5	0	0	0	0	0	0	0	0	0	0	0	0	0	0	0	0	0	0	0	0
GAA	Horse5	Male	6hAR	10	13	10	22	2	0	0	0	1	0	0	0	0	18	0	0	0	0	0	0	0	2	0	0	0	7	0	0	0	0	0	0	0	0
GAA	Horse6	Male	6hAR	3	43	2	2	1	0	0	0	1	0	0	2	0	0	2	0	0	1	0	0	0	0	1	1	0	0	0	0	0	0	0	0	0	0
GC	Horse7	Male	6hAR	0	58	0	1	0	0	0	0	0	0	0	0	0	0	0	0	0	40	0	0	0	11	61	0	0	7	0	0	0	0	0	0	0	0
GC	Horse8	Male	6hAR	0	50	1	3	0	0	0	0	0	0	0	0	0	16	0	0	0	0	3	0	0	0	4	0	0	0	0	0	0	0	0	0	0	0
GC	Horse9	Male	6hAR	0	39	2	0	0	0	0	0	0	0	0	1	0	0	0	0	0	0	0	0	0	0	0	0	0	0	8	0	0	0	0	0	0	0
GCA	Horse1	Male	8hAR	1	0	0	19	0	0	0	0	0	0	0	0	0	21	0	0	0	0	0	0	0	0	0	0	0	0	0	0	0	0	0	0	0	0
GCA	Horse10	Male	8hAR	2	22	5	31	6	0	0	0	1	0	0	1	2	1	0	0	1	1	0	4	0	1	2	2	1	16	0	0	0	0	0	0	0	0
GC	Horse11	Male	8hAR	2	47	0	1	0	0	0	0	0	0	0	0	0	0	0	0	0	0	0	0	0	0	0	0	1	0	0	0	0	0	0	0	0	0
GAA	Horse12	Male	8hAR	2	26	0	20	0	0	0	0	0	0	0	0	0	16	0	0	0	0	0	0	0	1	0	6	0	0	0	0	0	0	0	0	0	0
GC	Horse13	Male	8hAR	1	57	0	0	0	0	0	0	2	0	0	0	0	0	0	0	0	34	14	0	0	2	43	0	0	5	0	0	0	0	0	0	0	0
GA	Horse14	Male	8hAR	3	25	11	16	0	0	0	0	0	11	11	0	0	11	0	0	0	0	0	0	0	0	0	4	1	1	0	0	0	0	0	0	0	0
GCA	Horse15	Male	8hAR	4	45	4	12	5	0	0	0	1	1	3	1	2	5	0	0	0	0	0	0	0	0	2	2	1	5	0	0	0	0	0	0	3	0
GA	Horse16	Female	8hAR	2	12	15	1	0	0	0	0	0	0	0	0	0	17	0	0	9	1	1	0	0	2	0	0	0	1	0	0	0	0	0	0	0	0
GCA	Horse17	Male	8hAR	0	60	0	0	0	0	0	0	0	0	0	0	1	4	0	0	0	0	0	0	0	0	0	1	0	0	0	0	0	0	0	0	0	0
GAA	Horse18	Female	8hAR	6	39	5	8	0	0	0	0	1	0	0	0	0	8	0	0	2	0	0	0	0	1	3	1	0	0	0	0	0	0	0	0	0	0
GA	Horse19	Female	8hAR	0	21	0	11	0	0	0	0	0	0	0	0	0	8	0	0	0	0	0	0	0	0	0	0	0	0	0	0	0	0	0	0	0	0
GAA	Horse2	Female	8hAR	0	53	0	7	0	0	0	0	1	0	0	0	0	0	0	0	0	0	0	0	0	0	0	1	0	1	0	0	0	0	0	0	0	0
GA	Horse20	Male	8hAR	11	30	0	25	0	0	0	0	0	0	0	0	0	13	0	0	0	0	0	0	0	0	0	1	0	0	0	0	0	0	0	0	0	0
GA	Horse21	Female	8hAR	1	0	5	44	0	0	0	0	1	0	0	0	0	5	0	0	1	0	0	0	0	0	0	0	0	0	0	0	0	0	0	0	0	0
GC	Horse22	Male	8hAR	0	40	0	0	0	0	0	0	0	0	0	0	9	0	0	0	0	0	0	0	0	0	0	0	0	0	0	0	0	0	0	0	0	0
GAA	Horse23	Male	8hAR	4	28	0	18	1	0	0	0	0	0	0	0	0	10	0	0	0	0	0	0	0	0	0	1	0	0	0	0	0	0	0	0	0	0
GCA	Horse24	Male	8hAR	5	26	4	11	1	0	0	0	0	0	0	0	5	0	0	0	5	0	0	0	0	0	0	0	0	0	0	0	0	0	0	0	0	0
GA	Horse3	Male	8hAR	2	42	0	29	0	0	0	0	1	1	0	0	2	15	0	0	0	0	0	0	0	0	0	2	1	1	0	0	0	0	0	0	0	0
GCA	Horse4	Male	8hAR	0	5	0	7	0	0	0	0	0	0	0	0	0	6	0	0	0	0	0	0	0	0	0	1	0	0	0	0	0	0	0	0	0	0
GAA	Horse5	Male	8hAR	6	25	10	13	3	0	0	0	1	0	0	0	0	14	0	0	2	0	0	0	0	0	0	0	0	0	0	0	0	0	0	0	0	0
GAA	Horse6	Male	8hAR	1	45	0	4	0	0	0	0	0	0	0	0	0	0	0	0	0	0	0	0	0	0	0	1	0	2	0	0	0	0	0	0	0	0
GC	Horse7	Male	8hAR	1	47	0	6	1	0	0	0	0	0	0	0	0	0	0	0	0	55	0	0	0	3	81	0	1	10	0	0	0	0	0	0	0	0
GC	Horse8	Male	8hAR	0	53	0	0	0	0	0	0	0	0	0	0	3	10	0	0	0	0	13	0	0	0	10	0	0	0	0	0	0	0	0	0	0	0
GC	Horse9	Male	8hAR	2	46	20	2	0	0	0	0	0	18	13	3	0	0	0	0	5	0	0	0	0	0	0	1	1	1	5	0	0	0	0	0	0	0
